# Supplementary material for: The Landscape of Point Mutations in Human Protein Coding Genes Leading to Pregnancy Loss
Source: Int J Mol Sci. 2023 Dec 17;24(24):17572. doi: 10.3390/ijms242417572 (PMC10743817; doi:10.3390/ijms242417572)
Supplement: Supplementary file 1 [file ijms-24-17572-s001.zip › Supplementary_Table_S1.xlsx]

## Sheet: Sheet1
Gene	Transcript	Variant	Aminoacid_change	Mutation type	Gestational_age_weeks	Recurrence	Analisys_type	Inheritance	Cause	Outcome	ACMG	Reference
LIAS	NM_006859	c.991T>C	p.W331R	missense	6	NA	Fetus	NA	Miscarriage	Miscarriage	NA	Fu et al., 2018
PADI6	NM_207421	c.122C>T	p.A41V	missense	12	NA	Fetus	NA	Miscarriage	Miscarriage	NA	Fu et al., 2018
ATE1	NM_007041	c.929G>A	p.C310Y	missense	9	NA	Fetus	NA	Miscarriage	Miscarriage	NA	Fu et al., 2018
INTS1	NM_001080453	c.3934C>A	p.L1312M	missense	7	NA	Fetus	NA	Miscarriage	Miscarriage	NA	Fu et al., 2018
PIKFYVE	NM_015040	c.3683A>T	p.Q1228L	missense	7	NA	Fetus	NA	Miscarriage	Miscarriage	NA	Fu et al., 2018
RAC1	NM_018890	c.230G>C	p.G77A	missense	7	NA	Fetus	NA	Miscarriage	Miscarriage	NA	Fu et al., 2018
SCARB1	NM_005505	c.20C>A	p.A7E	missense	7	NA	Fetus	NA	Miscarriage	Miscarriage	NA	Fu et al., 2018
OTX2	NM_172337	c.475C>A	p.P159T	missense	8	NA	Fetus	NA	Miscarriage	Miscarriage	NA	Fu et al., 2018
BPTF	NM_182641	c.2882T>A	p.I961K	missense	6	NA	Fetus	NA	Miscarriage	Miscarriage	NA	Fu et al., 2018
CREBBP	NM_004380	c.3107C>A	p.T1036K	missense	6	NA	Fetus	NA	Miscarriage	Miscarriage	NA	Fu et al., 2018
HSF1	NM_005526	c.1462C>G	p.L488V	missense	6	NA	Fetus	NA	Miscarriage	Miscarriage	NA	Fu et al., 2018
NF1	NM_000267	c.1648C>A	p.L550M	missense	6	NA	Fetus	NA	Miscarriage	Miscarriage	NA	Fu et al., 2018
PIKFYVE	NM_015040	c.3307A>G	p.K1103E	missense	6	NA	Fetus	NA	Miscarriage	Miscarriage	NA	Fu et al., 2018
PTCH1	NM_000264	c.3470C>A	p.A1157E	missense	6	NA	Fetus	NA	Miscarriage	Miscarriage	NA	Fu et al., 2018
RAPGEF2	NM_014247	c.3203T>A	p.V1068E	missense	6	NA	Fetus	NA	Miscarriage	Miscarriage	NA	Fu et al., 2018
RGS14	NM_006480	c.510C>G	p.S170R	missense	10	NA	Fetus	NA	Miscarriage	Miscarriage	NA	Fu et al., 2018
TRIM28	NM_005762	c.361A>C	p.K121Q	missense	10	NA	Fetus	NA	Miscarriage	Miscarriage	NA	Fu et al., 2018
PTPRB	NM_001109754	c.5561T>C	p.V1854A	missense	8	NA	Fetus	NA	Miscarriage	Miscarriage	NA	Fu et al., 2018
DIDO1	NM_033081	c.3064C>T	p.P1022S	missense	9	NA	Fetus	NA	Miscarriage	Miscarriage	NA	Fu et al., 2018
KIF16B	NM_001199866	c.3802G>T	p.V1268F	missense	9	NA	Fetus	NA	Miscarriage	Miscarriage	NA	Fu et al., 2018
ZNF568	NM_198539	c.514A>T	p.R172X	stop gained	9	NA	Fetus	NA	Miscarriage	Miscarriage	NA	Fu et al., 2018
FAM208A	NM_015224	c.1616A>G	p.H539R	missense	8	NA	Fetus	NA	Miscarriage	Miscarriage	NA	Fu et al., 2018
KAT2A	NM_021078	c.671C>A	p.P224H	missense	8	NA	Fetus	NA	Miscarriage	Miscarriage	NA	Fu et al., 2018
KDM1A	NM_015013	c.1759A>T	p.N587Y	missense	8	NA	Fetus	NA	Miscarriage	Miscarriage	NA	Fu et al., 2018
LDB1	NM_003893	c.662C>T	p.S221L	missense	8	NA	Fetus	NA	Miscarriage	Miscarriage	P	Fu et al., 2018
NOTCH1	NM_017617	c.2953C>G	p.P985A	missense	8	NA	Fetus	NA	Miscarriage	Miscarriage	NA	Fu et al., 2018
POGLUT1	NM_152305	c.832T>G	p.F278V	missense	8	NA	Fetus	NA	Miscarriage	Miscarriage	NA	Fu et al., 2018
CDH5	NM_001795	c.1138C>T	p.Q380X	stop gained	6	NA	Fetus	NA	Miscarriage	Miscarriage	NA	Fu et al., 2018
GAS1	NM_002048	c.610C>T	p.R204C	missense	6	NA	Fetus	NA	Miscarriage	Miscarriage	NA	Fu et al., 2018
DLX3	NM_005220	c.314C>T	p.A105V	missense	5	NA	Fetus	NA	Miscarriage	Miscarriage	NA	Fu et al., 2018
PTPRB	NM_001109754	c.359T>C	p.V120A	missense	5	NA	Fetus	NA	Miscarriage	Miscarriage	NA	Fu et al., 2018
INTS1	NM_001080453	c.6475C>T	p.L2159F	missense	10	NA	Fetus	NA	Miscarriage	Miscarriage	NA	Fu et al., 2018
SALL4	NM_020436	c.733C>A	p.H245N	missense	10	NA	Fetus	NA	Miscarriage	Miscarriage	NA	Fu et al., 2018
SRRT	NM_015908	c.1148A>C	p.K383T	missense	11	NA	Fetus	NA	Miscarriage	Miscarriage	NA	Fu et al., 2018
VPS26A	NM_004896	c.758C>T	p.A253V	missense	11	NA	Fetus	NA	Miscarriage	Miscarriage	NA	Fu et al., 2018
CREBBP	NM_004380	c.2917C>A	p.P973T	missense	8	NA	Fetus	NA	Miscarriage	Miscarriage	NA	Fu et al., 2018
FGFR2	NM_022970.3	c.764G>A	p.R255Q	NA	36	RPL	Trio	Inherited	Neonatal death	Miscarriage	(LP) in vitro	Byrne et al., 2023
DNAJB11	NM_016306.6	c.853-10 G > A	NA	NA	24	RPL	Trio	Inherited	Termination	Termination	(LP) RNA	Byrne et al., 2023
MKS1	NM_017777.3	c.1024 + 1 G > T	NA	NA	13	RPL	Trio	Inherited	Termination	Termination	(P)	Byrne et al., 2023
MKS1	NM_017777.3	c.1408-34_6del29	NA	NA	13	RPL	Trio	Inherited	Termination	Termination	(P) RNA	Byrne et al., 2023
MDFIC	ENST00000393486.1	c.391dupA	p.M131fs*	NA	26	RPL	Trio	Inherited	Neonatal death	Miscarriage	(P)	Byrne et al., 2023
MDFIC	NM_199072.4	c.1059T>G	p.F353L	NA	26	RPL	Trio	Inherited	Neonatal death	Miscarriage	(LP) RNA, in vitro, in vivo, kindreds	Byrne et al., 2023
ABCC8	ENST00000302539.4	c.4631T>C	p.L1543P	NA	39	NO	Trio	De novo	Stillbirth	Miscarriage	(P)	Byrne et al., 2023
B3GAT3	NM_012200.4	c.505C>T	p.R169W	NA	16	RPL	Quad	Inherited	Miscarriage	Miscarriage	(P)	Byrne et al., 2023
B3GAT3	NM_012200.4	c.673C>T	p.R225*	NA	16	RPL	Quad	Inherited	Miscarriage	Miscarriage	(P) in vitro	Byrne et al., 2023
PIBF1	NM_006346.3	c.954 G > A	p.Lys318Lys	NA	22	NO	Trio	De novo	Termination	Termination	(LP)	Byrne et al., 2023
PIBF1	NM_006346.3	c.1056_1068del13	p.K353fs*	NA	22	NO	Trio	De novo	Termination	Termination	(P) RNA	Byrne et al., 2023
RIT1	NM_001256821.1	c.170C>G	p.A57G	NA	16	NO	Trio	De novo	Termination	Termination	(P)	Byrne et al., 2023
TPI1	NM_001159287.1	c.426G>C	p.Glu142Asp	NA	40	NO	Trio	De novo	Neonatal death	Miscarriage	(P)	Byrne et al., 2023
TPI1	NM_001159287.1	c.655-1G>C	NA	NA	40	NO	Trio	De novo	Neonatal death	Miscarriage	(P) RNA	Byrne et al., 2023
ARID1B	NM_017519.2	c.4497_4504del8	p.W1499*	NA	20	NO	Trio	De novo	Termination	Termination	(P)	Byrne et al., 2023
NDE1	NM_001143979.1	c.726delG	p.T243Pfs*	NA	22	NO	Trio	De novo	Termination	Termination	(P)	Byrne et al., 2023
NDE1	NM_001143979.1	c.733dupC	p.L245Pfs*	NA	22	NO	Trio	De novo	Termination	Termination	(P)	Byrne et al., 2023
EIF2B2	NM_014239.4	c.284 + 5 G > T	NA	NA	35	RPL	Quad	Inherited	Neonatal death	Miscarriage	(P)	Byrne et al., 2023
EIF2B2	NM_014239.4	c.514C>T	p.R172*	NA	35	RPL	Quad	Inherited	Neonatal death	Miscarriage	(P) RNA	Byrne et al., 2023
NEB	NM_001164508.1	c.13130_13131delTG	p.M4377Kfs*	NA	19	NO	Trio	De novo	Termination	Termination	(P)	Byrne et al., 2023
NEB	NM_001164508.1	c.20719delC	p.H6907Ifs*	NA	19	NO	Trio	De novo	Termination	Termination	(P)	Byrne et al., 2023
NALCN	NM_052867.4	c.3970C>T	p.L1324F	NA	17	NO	Trio	De novo	Miscarriage	Miscarriage	(LP)	Byrne et al., 2023
CANT1	NM_138793.3	c.643G>A	p.E215K	NA	18	RPL	Trio	Inherited	Termination	Termination	(LP) in vitro	Byrne et al., 2023
PBX1	NM_001204961.1	c.319C>T	p.R107W	NA	38	RPL	Trio	Inherited	Neonatal death	Miscarriage	(LP)	Byrne et al., 2023
GNB2	NM_005273.3	c.265A>G	p.K89E	NA	20	NO	Trio	De novo	Termination	Termination	(P) kindreds	Byrne et al., 2023
KMT2D	NM_003482.3	c.6991delC	p.L2331*	NA	21	NO	Trio	De novo	Termination	Termination	(P)	Byrne et al., 2023
SOS2	NM_006939.3	c.883A>G	p.T295A	NA	21	NO	Trio	De novo	Termination	Termination	(LP)	Byrne et al., 2023
HNF1B	NM_000458.3	c.344 + 2_5delTAGG	NA	NA	22	NO	Trio	De novo	Termination	Termination	(P)	Byrne et al., 2023
ARID1A	NM_006015.5	c.3406G>T	p.A1136S	NA	20	NO	Trio	De novo	Termination	Termination	(LP)	Byrne et al., 2023
ARSL	NM_000047.2	c.1207C>T	p.R403*	NA	17	RPL	Quad	Inherited	Miscarriage	Miscarriage	(LP)	Byrne et al., 2023
NIPBL	NM_133433.3	c.7289A>G	p.Y2430C	NA	27	NO	Trio	De novo	Termination	Termination	(P)	Byrne et al., 2023
SAMD9	NM_017654.3	c.2471G>A	p.R824Q	NA	25	NO	Trio	De novo	Termination	Termination	(P)	Byrne et al., 2023
HUWE1	NM_031407.6	c.6527T>G	p.L2176R	NA	22	NO	Trio	De novo	Termination	Termination	(LP)	Byrne et al., 2023
SMARCB1	NM_003073.4	c.1130G>A	p.R377H	NA	23	NO	Trio	De novo	Termination	Termination	(P)	Byrne et al., 2023
TUBA1A	NM_006009.3	c.190C>T	p.R64W	NA	22	NO	Trio	De novo	Termination	Termination	(P)	Byrne et al., 2023
RAF1	NM_002880.3	c.1837C>G	p.L613V	NA	19	NO	Trio	De novo	Termination	Termination	(P)	Byrne et al., 2023
GREB1L	NM_001142966.2	c.5614dupA	p.T1872Nfs*	NA	20	NO	Trio	De novo	Termination	Termination	(P)	Byrne et al., 2023
MAP2K2	NM_030662.3	c.620A>C	p.E207A	NA	30	NO	Trio	De novo	Neonatal death	Miscarriage	(LP)	Byrne et al., 2023
PTPN11	NM_002834.4	c.218C>T	p.T73I	NA	33	NO	Trio	De novo	Neonatal death	Miscarriage	(P)	Byrne et al., 2023
POLG	NM_001126131.1	c.926G>A	p.R309H	NA	21	RPL	Trio	Inherited	Termination	Termination	(P)	Byrne et al., 2023
POLG	NM_001126131.1	c.1399G>A	p.A467T	NA	21	RPL	Trio	Inherited	Termination	Termination	(P)	Byrne et al., 2023
DDX3X	NM_001356.4	c.1703C>T	p.P568L	NA	21	NO	Trio	De novo	Termination	Termination	(P)	Byrne et al., 2023
MECOM	NM_001105077.3	c.2208+4A>T	NA	20	NA	Trio	Inherited	Stillbirth	Miscarriage	(LP) RNA	Byrne et al., 2023
RYR2	NM_001035.2	c.12526G>A	p.V4176M	NA	20	NA	Trio	Inherited	Stillbirth	Miscarriage	(LP)	Byrne et al., 2023
ADAMTSL2	NM_001145320.1	c.338G>A	p.R113H	NA	30	RPL	Trio	Inherited	Neonatal death	Miscarriage	(P)	Byrne et al., 2023
ADAMTSL2	NM_001145320.1	c.1061delG	p.G354Afs*	NA	30	RPL	Trio	Inherited	Neonatal death	Miscarriage	(P)	Byrne et al., 2023
LZTR1	ENST00000215739.8	c.902G>T	p.G301V	NA	25	NO	Trio	De novo	Termination	Termination	(LP)	Byrne et al., 2023
FOXF1	ENST00000262426.4	c.881_902dupACCCCGCGGCCAACCCCCTGTC	p.G302Pfs*	NA	29	NA	Trio	Inherited	Neonatal death	Miscarriage	(P)	Byrne et al., 2023
PKHD1	ENST00000371117.3	c.1690C>T	p.R564*	NA	25	NO	Trio	De novo	Termination	Termination	(P)	Byrne et al., 2023
ACTA1	ENST00000366684.3	c.814G>A	p.E272K	NA	20	NO	Trio	De novo	Termination	Termination	(LP)	Byrne et al., 2023
USP9X	ENST00000324545.8	c.623_624delTT	p.F208Cfs*	NA	25	NO	Trio	De novo	Termination	Termination	(P)	Byrne et al., 2023
ACTA1	ENST00000366684.3	c.596G>A	p.G199D	NA	34	NO	Trio	De novo	Stillbirth	Miscarriage	(LP)	Byrne et al., 2023
USP9X	ENST00000324545.8	c.6736C>T	p.Q2246*	NA	27	NO	Trio	De novo	Stillbirth	Miscarriage	(P)	Byrne et al., 2023
TRAPPC12	ENST00000324266.5	c.445C>T	p.Q149*	NA	24	NO	Trio	De novo	Termination	Termination	(P)	Byrne et al., 2023
GATA3	NM_001002295.1	c.854G>A	p.C285Y	NA	20	NO	Trio	De novo	Termination	Termination	(LP)	Byrne et al., 2023
ARCN1	ENST00000264028.4	c.508C>T	p.R170*	NA	25	NO	Trio	De novo	Termination	Termination	(P)	Byrne et al., 2023
TUBA1A	NM_006009.3	c.235C>T	p.R79C	NA	22	NO	Trio	De novo	Termination	Termination	[P]	Byrne et al., 2023
NIPBL	NM_133433.3	c.5971G>A	p.D1991N	NA	21	NO	Trio	De novo	Termination	Termination	(LP)	Byrne et al., 2023
PRKACB	NM_182948.3	c.404A>T	p.H135L	NA	22	NO	Trio	De novo	Termination	Termination	(LP)	Byrne et al., 2023
ARSL	NM_000047.2	c.1219G>T	p.E407*	NA	25	RPL	Trio	Inherited	Stillbirth	Miscarriage	(LP)	Byrne et al., 2023
KMT2D	ENST00000301067.7	c.6040C>T	p.Q2014*	NA	NA	NO	Trio	De novo	Neonatal death	Miscarriage	(P)	Byrne et al., 2023
FGFR2	NM_022970.3	c.758C>G	p.P253R	NA	19	NO	Trio	De novo	Termination	Termination	(P)	Byrne et al., 2023
OSGEP	NM_017807.3	c.556C>T	p.R186*	NA	27	NO	Trio	De novo	Termination	Termination	(LP)	Byrne et al., 2023
COL2A1	NM_001844.5	c.3864_3865delCT	p.C1289Pfs*	NA	24	NO	Trio	De novo	Termination	Termination	(LP)	Byrne et al., 2023
PIEZO1	NM_001142864:exon1	c.30_31del	p.L10fs	Frame shift	18	RPL	Trio	Inherited	Miscarriage	Miscarriage	(P) PSV1 PS3 PM3 PM4 PP3 PP4	Najafi et al., 2021
BBS12	NM_152618:exon2	c.G2014A	p.A672T	Missense	<20	RPL	NA	NA	Miscarriage	Miscarriage	VUS PM1 PM3 BS1	Najafi et al., 2021
FUCA1	NM_000147:exon2	c.C404T	p.T135M	Missense	<20	RPL	Trio	Inherited	Miscarriage	Miscarriage	(LP) PM1 PM2 PM3 PP3	Najafi et al., 2021
FRAS1	NM_025074:exon57:	c.C8537A	p.A2846D	Missense	17	RPL	Trio	Inherited	Miscarriage	Miscarriage	(LP) PM1 PM2 PM3 PP3 PP4 BP1	Najafi et al., 2021
GBE1	NM_000158:exon4	c.G467A	p.R156H	Missense	13	RPL	Trio	Inherited	Miscarriage	Miscarriage	(LP) PM1 PM2 PM3	Najafi et al., 2021
GBE1	NM_000158	c.-35_-54del	NA	Frameshift	13	RPL	Trio	Inherited	Miscarriage	Miscarriage	(P) PSV1 PM2 PM3	Najafi et al., 2021
COL1A1	NM_000088	c.A3746G	p.E1249G	Missense	<20	RPL	Trio	De novo	Miscarriage	Miscarriage	(LP) PM1 PM2 PM6 PP3	Najafi et al., 2021
POMT1	NM_001136114:exon7	c.C490T	p.Q164X	Stop gained	18	RPL	Trio	Inherited	Miscarriage	Miscarriage	(P) PVS1 PM2 PM3 PP4 PP5	Najafi et al., 2021
STIL	NM_001048166:exon9	c.C1012T	p.H338Y	Missense	<20	RPL	Trio	Inherited	Miscarriage	Miscarriage	VUS PM2 PP3 PM3	Najafi et al., 2021
COL1A1	NM_000088:exon47	c.G3505A	p.G1169S	Missense	18	RPL	Trio	De novo	Miscarriage	Miscarriage	(LP) PS2 PM2 PP3 PP5	Najafi et al., 2021
COG6	NM_020751:exon19:	c.T1884G	p.Y628X	Stop gained	<20	RPL	Trio	Inherited	Miscarriage	Miscarriage	VUS PM2 PM3	Najafi et al., 2021
SCN5A	NM_001160161:exon21	c.C3749T	p.T1250M	Missense	<20	RPL	Trio	Inherited	Misscariage	Miscarriage	(P) PS3 PM1 PM2 PM3 PP3 PP5 BP1	Najafi et al., 2021
DIS3L2	NM_152383.4:intron3	c.211-1G > A	NA	Substitution	15	RPL	Trio	Inherited	Misscariage	Miscarriage	(LP) PVS1, PM2, PP3	Najafi et al., 2021
DYNC2H1	NA	NA	p.Tyr2016Cys;	NA	<20	RPL	Trio	Inherited	Misscariage	Miscarriage	P	Qiao et al., 2016
DYNC2H1	NA	NA	p.Asp2184Val	NA	<20	RPL	Trio	Inherited	Misscariage	Miscarriage	P	Qiao et al., 2016
ALOX15	NA	NA	p.Tyr139Cys;	NA	<20	RPL	Trio	Inherited	Misscariage	Miscarriage	P	Qiao et al., 2016
ALOX15	NA	NA	p.Thr560Met	NA	<20	RPL	Trio	Inherited	Misscariage	Miscarriage	P	Qiao et al., 2016
NPHS1	NM_004646	c.2905delC	p.(Leu969Cysfs*32)	frameshift	22	NA	Fetus	NA	Fetal demise	Miscarriage	LP	Zhao et al., 2021
NPHS1	NM_004646	c.3110–5C>T	NA	splicing receptor site	22	NA	Fetus	NA	Fetal demise	Miscarriage	VUS	Zhao et al., 2021
NEFL	NM_006158	c.493G>T	p.(Glu165*)	nonsense	22	NA	Fetus	NA	Fetal anomaly	Miscarriage	LP	Zhao et al., 2021
CHD7	NM_017780	c.5428C>T	p.(Arg1810*)	nonsense	11	NA	Fetus	NA	Fetal anomaly of cystic hygroma	Miscarriage	LP	Zhao et al., 2021
GFM1	NM_024996	c.914delG	p.(Gly305Glufs*6)	frameshift	21	NA	Fetus	NA	Fetal anomaly	Miscarriage	LP	Zhao et al., 2021
GFM1	NM_024996	c.1865A>G	p.(Asn622Ser)	missense	21	NA	Fetus	NA	Fetal anomaly	Miscarriage	VUS	Zhao et al., 2021
DCHS1	NM_003737	c.6421C>T	p.(Arg2141*)	nonsense	NA	NA	Fetus	NA	Fetal demise	Miscarriage	LP	Zhao et al., 2021
PKD1	NM_001009944	c.12124C>T	p.(Gln4042*)	nonsense	NA	NA	Fetus	NA	Fetal demise	Miscarriage	P	Zhao et al., 2021
AUTS2	NM_015570	c.53C>A	p.(Ser18*)	nonsense	9	NA	Fetus	NA	Missed abortion	Miscarriage	LP	Zhao et al., 2021
GATA4	NM_002052	c.1325C>T	p.(Ala442Val)	missense	15	NA	Fetus	NA	Fetal demise	Miscarriage	LP	Zhao et al., 2021
FGFR3	NM_000142	c.1537G>T	p.(Asp513Tyr)	missense	11	NA	Fetus	NA	Missed abortion	Miscarriage	LP	Zhao et al., 2021
PIK3R2	NM_005027	c.1117G>A	p.(Gly373Arg)	missense	23	NA	Fetus	NA	Fetal anomaly	Miscarriage	P	Zhao et al., 2021
SMPD1	NM_000543	c.1133G>A	p.(Arg378His)	missense	13	NA	Fetus	NA	Fetal anomaly	Miscarriage	P	Zhao et al., 2021
GPD1L	NM_015141	:c.372A>G	p.(Ile124Met)	missense	20	NA	Fetus	NA	Fetal anomaly	Miscarriage	LP	Zhao et al., 2021
F11	NM_000128.3	c.1716+1G>A	NA	splicing donor site	26	NA	Fetus	NA	Fetal demise	Miscarriage	P	Zhao et al., 2021
FOXP2	NM_014491.3	c.258+1G>A	NA	splicing donor site	19	NA	Fetus	NA	Spina bifida	Miscarriage	LP	Zhao et al., 2021
SETD5	NM_001080517	c.4106dupT	p.(Ser1370Glufs*10)	frameshift	32	NA	Fetus	NA	Fetal demise	Miscarriage	LP	Zhao et al., 2021
ATP7B	NM_000053	c.3207C>A	p.(His1069Gln)	missense	26	NA	Fetus	NA	Fetal demise	Miscarriage	P	Zhao et al., 2021
FGFR3	NM_000142	c.742C>T	p.(Arg248Cys)	missense	20	NA	Fetus	NA	Skeletal dysplasia	Miscarriage	P	Zhao et al., 2021
SCN5A	NM_198056	c.5393G>A	p.(Trp1798*)	nonsense	22	NA	Fetus	NA	Fetal demise	Miscarriage	LP	Zhao et al., 2021
GREB1L	NM_001142966	c.1305dupA	p.(Asp436Argfs*32)	frameshift	19	NA	Fetus	NA	Fetal anomaly	Miscarriage	LP	Zhao et al., 2021
SMAD6	NM_005585	c.652C>T	p.(Gln218*)	nonsense	7	NA	Fetus	NA	Embryonic demise	Miscarriage	LP	Zhao et al., 2021
KIAA1109	NM_015312	c.3986A>G	p.(Tyr1329Cys)	missense	16	NA	Fetus	NA	Fetal demise	Miscarriage	LP	Zhao et al., 2021
KIAA1109	NM_015312	c.11093C>G	p.(Ser3698Cys)	missense	16	NA	Fetus	NA	Fetal demise	Miscarriage	VUS	Zhao et al., 2021
NEB	NM_001271208	c.24094C>T	p.(Arg8032*)	nonsense	18	NA	Fetus	NA	Fetal anomaly	Miscarriage	LP	Zhao et al., 2021
NEB	NM_001271208	:c.20098C>A	p.(Leu6700Ile)	missense	18	NA	Fetus	NA	Fetal anomaly	Miscarriage	VUS	Zhao et al., 2021
COL2A1	NA	c.3490G>T	p.1164G>C	missense	12	NO	Trio	De novo	Miscarriage	Miscarriage	P	Carss et al., 2014
FGFR3	NA	c.1118A>G	p.373Y>C	missense	22	NO	Trio	De novo	Termination	Termination	P	Carss et al., 2014
PRKDC	NA	c.9598C>T	p.3200P>S	NA	22	NO	Trio	Inherited	Termination	Termination	LP	Carss et al., 2014
NF1	NA	c. 2747G>A	p.916R>Q	missense	22	NO	Trio	De novo	Termination	Termination	LP	Carss et al., 2014
SMARCC2	NA	c.1555C>T	p.519R>∗	missense	22	NO	Trio	De novo	Termination	Termination	LP	Carss et al., 2014
RERE	NA	c.4264G>A	p.1422V>M	NA	22	NO	Trio	Inherited	Termination	Termination	LP	Carss et al., 2014
MACF1	NA	c.5323G>A	p.1775E>K	NA	21	NO	Trio	Inherited	Termination	Termination	LP	Carss et al., 2014
MACF1	NA	c.8626A>G	p.2876I>V	NA	21	NO	Trio	Inherited	Termination	Termination	LP	Carss et al., 2014
FRAS1	NA	c.1918C>T	p.640R>C	missense	21	NO	Trio	Inherited	Termination	Termination	LP	Carss et al., 2014
FRAS1	NA	c.5205C>A	p.1735H>Q	missense	21	NO	Trio	Inherited	Termination	Termination	LP	Carss et al., 2014
DYNC2H1	NM_001080463.1	c.2819-14A>G	NA	NA	19-24	RPL	Trio	Inherited	Termination	Termination	NA	Ellard et al., 2015
DYNC2H1	NM_001080463.1	c.7577T>G	p. Ile2526Ser	NA	19-24	RPL	Trio	Inherited	Termination	Termination	NA	Ellard et al., 2015
GLE1	NM_001499.2	NA	p.Arg569His	missense	19-24	NO	Trio	Inherited	Termination	Termination	NA	Ellard et al., 2015
GLE1	NM_001499.2	NA	p.Val617Met	missense	19-24	NO	Trio	Inherited	Termination	Termination	NA	Ellard et al., 2015
RYR1	NA	c.14130-2A>G	NA	missense	19-24	RPL	Trio	Inherited	Termination	Termination	NA	Ellard et al., 2015
RYR1	NA	NA	p.Ser3074Phe	missense	19-24	RPL	Trio	Inherited	Termination	Termination	NA	Ellard et al., 2015
KIF14	NM_014875.2	c.1750_1751delGA	p.Glu584Ilefs*16	frameshift	19-22	NO	Trio	Inherited	Termination	Termination	NA	Filges et al., 2014
KIF14	NM_014875.2	c.1780A>T	p.Arg594*	Stop gained	19-22	NO	Trio	Inherited	Termination	Termination	NA	Filges et al., 2014
IFT122	NA	c.1108delG	p.E370Sfs*51	NA	21	RPL	NA	NA	Termination	Termination	NA	Tsurusaki et al., 2014
IFT122	NA	c.1636G>A	p.G546R	NA	21	RPL	Mother	Inherited	Termination	Termination	NA	Tsurusaki et al., 2014
ATP2A2	NM_001681.3	c.1070C>T	p.T357I	NA	10	RPL	Trio	De novo	Miscarriage	Miscarriage	VUS	Wang et al., 2023
RYR2	NM_001035.2	c.4652A>G	p.N1551S	NA	9	RPL	Trio	Inherited	Miscarriage	Miscarriage	VUS	Wang et al., 2023
RYR2	NM_001035.2	c.409C>T	p.R137W	missense	9	RPL	Trio	Inherited	Miscarriage	Miscarriage	VUS	Wang et al., 2023
NRK	NM_198465.2	c.2812T>C	p.S938P	NA	9	RPL	Trio	Inherited	Miscarriage	Miscarriage	VUS	Wang et al., 2023
NAP1L1	NM_004537.4	c.161A>G	p.E54G	NA	9	RPL	Trio	De novo	Miscarriage	Miscarriage	VUS	Wang et al., 2023
PLXNB2	NM_012401.3	c.4719C>A	p.D1573E	NA	9	RPL	Trio	Inherited	Miscarriage	Miscarriage	VUS	Wang et al., 2023
PLXNB2	NM_012401.3	c.1388G>A	p.R463Q	missense	9	RPL	Trio	Inherited	Miscarriage	Miscarriage	VUS	Wang et al., 2023
SSPO	NM_198455.2	c.11879G>A	p.R3960H	NA	12	RPL	Trio	Inherited	Miscarriage	Miscarriage	VUS	Wang et al., 2023
SSPO	NM_198455.2	c.12310T>A	p.S4104T	NA	12	RPL	Trio	Inherited	Miscarriage	Miscarriage	VUS	Wang et al., 2023
CEP55	NM_001127182	c.256C>T	p.Arg86*	Stop gained	20	RPL	Trio	Inherited	Neonatal death	Miscarriage	NA	Bondeson et al., 2017
DNAH14	NM_001373p.M1252K	c.3755 T > A	c.3755 T > A	missense	NA	RPL	NA	NA	Neonatal death	Miscarriage	NA	Shamseldin et al., 2013, Shamseldin et al., 2015
CHRNA1	NM_001039523	c.762C > T	p.R254C	missense	NA	RPL	NA	NA	Neonatal death	Miscarriage	NA	Shamseldin et al., 2015
CTSA	NM_000308	c.649delC	p.L217fs	Stop gained	NA	RPL	NA	NA	Neonatal death	Miscarriage	NA	Shamseldin et al., 2015
ECEL1	c.2023G>A	p.Ala675Thr (Fig.	missense	12-13	RPL	Trio	Inherited	Termination	Termination	NA	Dohrn et al., 2015
FOXP3	NM_014009.3	c.1009C>T	p.Arg337Ter	NA	1-13	RPL	Mother	Inherited	Neonatal death	Miscarriage	NA	Rae W, Gao Y, Bunyan D, Holden S, Gilmour K, Patel S, Welles- ley D, Williams A. A novel FOXP3 mutation causing fetal aki- nesia and recurrent male miscarriages. Clin
FZD6	NM_001164616	c.773A > G	p.Y258C	missense	NA	RPL	NA	NA	Neonatal death	Miscarriage	NA	Shamseldin et al., 2015
GALNT14	NM_024572	c.C1273T	p.R425X	Stop gained	NA	RPL	NA	NA	Neonatal death	Miscarriage	NA	Shamseldin et al., 2015
GUSB	NM_000181	c.1429C>T	p.ARG477Trp	missense	NA	RPL	Fetus	NA	Neonatal death	Miscarriage	(LP) PS1,PM2,PP3	Shamseldin et al., 2015 ; Shamseldin et al., 2018
MuSK	NM_005592.3	c.40dupA	Thr14Asnfs*9	frameshift	NA	RPL	Trio	Inherited	Miscarriage	Miscarriage	NA	Wilbe et al., 2015
MYOM1	NM_003803	c.4987G > A	p.V1663M	missense	NA	RPL	NA	NA	Neonatal death	Miscarriage	NA	Shamseldin et al., 2015
NEB	NM_001164507	c.20974delA	p.Val6993Serfs*8	missense	NA	RPL	Fetus	NA	Neonatal death	Miscarriage	(LP) PVS1,PM2	Shamseldin et al., 2015 ; Shamseldin et al., 2018
NOP14	NM_003703.2	136C>G	Arg46Gly	missense	NA	RPL	Trio	Inherited	Miscarriage	Miscarriage	NA	Suzuki et al., 2018
PIGC	NM_002642	c.659 T > C	p.L220P	missense	NA	RPL	NA	NA	Neonatal death	Miscarriage	NA	Shamseldin et al., 2015
RYR1	NM_000540	c.6721C > T	p.Arg2241STOP	in frame insertion	13	RPL	Trio	Inherited	Miscarriage	Miscarriage	NA	McKie et al., 2014
STIL	NM_001048166.1	c.A3370G	p.Met1124Val	missense	7-11	RPL	Trio	Inherited	Miscarriage	Miscarriage	NA	Cristofoli et al., 2017
STIL	NM_001048166.1	c.C1231G	p.His411Asp	missense	7-11	RPL	Trio	Inherited	Miscarriage	Miscarriage	NA	Cristofoli et al., 2017
THSD1	NM_018676	c.617G>A	p.Cys206Tyr	missense	NA	RPL	Fetus	NA	Neonatal death	Miscarriage	(LP)PS1,PM2	Shamseldin et al., 2015 ; Shamseldin et al., 2018
UBN1	NM_016936	c.2356 T > A	p.L786M	missense	NA	RPL	NA	NA	Neonatal death	Miscarriage	NA	Shamseldin et al., 2015
WNT6	NA	NA	p.Leu148Arg	NA	NA	RPL	NA	NA	MIscarriage	Miscarriage	NA	Zhang et al., 2015
HERG	NM_000238	c.3208C>T	p.Q1070X	Stop gained	NA	RPL	Trio	Inherited	MIscarriage	Miscarriage	NA	Bhuiyan et al., 2008
APAF1	NM_181861.1	c.781C > T	p.L261F	missense	NA	NO	Trio	Inherited	MIscarriage	Miscarriage	NA	Spellicy et al. 2018
CASP9	NM_001229.4	c.710A > C	p.H237P	frameshift	NA	NO	Trio	Inherited	MIscarriage	Miscarriage	NA	Spellicy et al. 2018
NLRP5	NM_153447.4	c.1664G>T	p.Gly555Val	NA	NA	NA	Trio	Inherited	Miscarriage	Miscarriage	NA	Docherty et al. 2015
NLRP5	NM_153447.4	c.2320T>C	p.Cys774Arg	NA	NA	NA	Trio	Inherited	Miscarriage	Miscarriage	NA	Docherty et al. 2015
MMP10	NA	c.595G>A	p. Asp199Asn	NA	<10	RPL	NA	NA	Miscarriage	Miscarriage	NA	Quintero-Ronderos et al. 2017
FGA	NA	c.2054T>G	p.Phe685Cys	NA	<10	RPL	NA	NA	Miscarriage	Miscarriage	NA	Quintero-Ronderos et al. 2017
FLT1	NA	c.953C>T	p.Ser318Leu	NA	10-20	RPL	NA	NA	Miscarriage	Miscarriage	NA	Quintero-Ronderos et al. 2017
FLT1	NA	c.2435G>A	p. Arg812Gln	NA	<10	RPL	NA	NA	Miscarriage	Miscarriage	NA	Quintero-Ronderos et al. 2017
EPAS1	NA	c.1510C>G	p.Leu504Val	NA	<10	RPL	NA	NA	Miscarriage	Miscarriage	NA	Quintero-Ronderos et al. 2017
PADI6	NA	c.1793A > G	Asn598Ser	missense	NA	RPL	Trio	Inherited	Miscarriage	Miscarriage	NA	Qian et al. 2018
PADI6	NA	c.2045 G > A	Arg682Gln	missense	NA	RPL	Trio	Inherited	Miscarriage	Miscarriage	NA	Qian et al. 2018
CAPS	ENST00000588776	c.377delC	p.Leu127Trpfs	frameshift	NA	RPL	Trio	Inherited	Termination	Termination	Pan et al. 2019
FOXP3	NM_014009.3	c.906delT	p.D303fs*87	missense	18-20	RPL	Trio	Inherited	Miscarriage	Miscarriage	P	Shehab et al. 2017
NLRP2	NM_017852.4	c.1479_1480del	p.Arg493SerfsTer32	NA	NA	RPL	NA	Inherited	Miscarriage	Miscarriage	NA	Begemann et al. 2018
NLRP7	NM_001127255.1	c.2161C>T	p.Arg721Trp	NA	NA	RPL	NA	Inherited	Miscarriage	Miscarriage	NA	Begemann et al. 2018
ALPL	NM_001177520	c.1195G>A	p.Glu399Lys	missense	NA	RPL	Fetus	NA	Neonatal death	Miscarriage	(LP) PM1,PM2,PP3,PP4	Shamseldin et al., 2018
SLC17A5	NM_012434	c.738_741del	p.246_247del	stop gained	NA	RPL	Fetus	NA	Neonatal death	Miscarriage	(LP) PVS1,PM2	Shamseldin et al., 2018
MRPS16	NM_016065	c.331C>T	p.Arg111*	stop gained	NA	RPL	Duo	NA	Neonatal death	Miscarriage	(P) PS1,PS3,PM2	Shamseldin et al., 2018
PIEZO1	NM_001142864	c.1264C>T	p.Gln422*	stop gained	NA	RPL	NA	NA	Neonatal death	Miscarriage	(LP)PVS1,PM2	Shamseldin et al., 2018
INVS	NM_014425	c.753T>G	p.Try251*	stop gained	NA	RPL	Fetus	NA	Neonatal death	Miscarriage	(LP) PVS1,PM2	Shamseldin et al., 2018
FKTN	NM_006731	c.78C>G	p.Tyr26*	stop gained	NA	RPL	Fetus	NA	Neonatal death	Miscarriage	(LP)PVS1,PM2	Shamseldin et al., 2018
MYBPC3	NM_000256.3	c.2449C>T	p.Arg817Trp	missense	NA	RPL	Fetus	NA	Neonatal death	Miscarriage	(LP)PS1,PM2,PP1,PP3	Shamseldin et al., 2018
COL11A2	NM_080679	c.1550dupC	p.Pro517fSer	stop gained	NA	RPL	Fetus	NA	Neonatal death	Miscarriage	(LP) PVS1,PM2	Shamseldin et al., 2018
KRIT1	NM_194455	c.992A>G	p.Tyr331Cys	missense	NA	RPL	Fetus	NA	Neonatal death	Miscarriage	(LP) PM1,PM2,PP1,PP3	Shamseldin et al., 2018
ASCC1	NM_001198800	c.871+1G>A	NA	splicing	NA	RPL	Fetus	NA	Neonatal death	Miscarriage	(LP)PVS1,PM2	Shamseldin et al., 2018
LZTR1	NM_006767:	c.2317G>A	p.Val773Met	missense	NA	RPL	Fetus	NA	Neonatal death	Miscarriage	(VUS) PM2,PP2,PP3	Shamseldin et al., 2018
TTC21B	NM_024753.4	c.1176_1185+1del	NA	splicing	NA	RPL	Fetus	NA	Neonatal death	Miscarriage	(LP)PVS1,PM2	Shamseldin et al., 2018
AGT	NM_000029	c.104G>A	p.Arg35Gln	missense	NA	RPL	Fetus	NA	Neonatal death	Miscarriage	(VUS) PM2,PP3,PP4	Shamseldin et al., 2018
KLHL41	NM_006063	c.176G>C	p.Arg59Pro	missense	NA	RPL	Fetus	NA	Neonatal death	Miscarriage	(LP)PM1,PM2,PP2,PP3	Shamseldin et al., 2018
GFPT1	NM_001244710	c.686-1G>A	NA	splicing	NA	RPL	Duo	NA	Neonatal death	Miscarriage	(LP) PVS1,PM2	Shamseldin et al., 2018
WDR81	NM_001163809	c.845G>A	p.Gly282Glu	missense	NA	RPL	Fetus	NA	Neonatal death	Miscarriage	(LP) PM2,PP2,PP3,PP4,PP5	Shamseldin et al., 2018
RYR1	NM_000540	c.2097_2123del	p.Glu699_Gly707del	in frame deletion	19	NO	Trio	Inherited	Termination	Termination	NA	McKie et al., 2014
RYR1	NM_000540	c.7043delGAG	p.Glu2347del	in frame insertion	24	RPL	Trio	Inherited	Termination	Termination	NA	McKie et al., 2014
PIEZO1	NM_001142864	c.2035 G>T	p.E679X	NA	14-39	NA	Trio or Quad	Inherited	NA	NA	P or LP	Yates et al., 2017	fetal demise or pregnancy termination
BBS4	NM_033028	c.1106+2T>A	Splicing	NA	14-39	NA	Trio or Quad	Inherited	NA	NA	P or LP	Yates et al., 2017
HRAS	NM_005343	c.38 G>A	p.G13D	NA	14-39	NA	Trio or Quad	Inherited	NA	NA	P or LP	Yates et al., 2017
RIPK4	NM_020639	c.28 G>T	p.A10S	NA	14-39	NA	Trio or Quad	Inherited	NA	NA	P or LP	Yates et al., 2017
FGFR2	NM_000141	c.940-1G>A	Splicing	NA	14-39	NA	Trio or Quad	De novo	NA	NA	P or LP	Yates et al., 2017
PTPN11	NM_002834	c.174 C>A	p.N58K	NA	14-39	NA	Trio or Quad	De novo	NA	NA	P or LP	Yates et al., 2017
PIK3CA	NM_006218	c.1633 G>A	p.E545K	NA	14-39	NA	Trio or Quad	De novo	NA	NA	P	Yates et al., 2017
FOXP3	NM_014009	c.1009 C>T	p.R337X	NA	14-39	NA	Trio or Quad	Inherited	NA	NA	P or LP	Yates et al., 2017
MRPS22	NM_020191	c.768_769delTG	p.G257KfsX3	NA	14-39	NA	Trio or Quad	Inherited	NA	NA	P or LP	Yates et al., 2017
MRPS22	NM_020191	c.509 G>A	p.R170H	NA	14-39	NA	Trio or Quad	Inherited	NA	NA	P or LP	Yates et al., 2017
FLNA	NM_001456	c.1654 G>A	p.V552I	NA	14-39	NA	Trio or Quad	Inherited	NA	NA	P or LP	Yates et al., 2017
CYP11A1	NM_000781	c.358 C>T	p.R120X	NA	14-39	NA	Trio or Quad	Inherited	NA	NA	P or LP	Yates et al., 2017
FANCB	NM_001018113	c.990_993delAGAT	p.I330MfsX19	NA	14-39	NA	Trio or Quad	De novo	NA	NA	P or LP	Yates et al., 2017
AMER1	NM_152424	c.705delT	p.P237QfsX45	NA	14-39	NA	Trio or Quad	Inherited	NA	NA	P or LP	Yates et al., 2017
RIT1	NM_006912	c.245 T>G	p.F82C	NA	14-39	NA	Trio or Quad	De novo	NA	NA	P or LP	Yates et al., 2017
PIK3R2	NM_005027	c.1690 A>G	p.K564E	NA	14-39	NA	Trio or Quad	De novo	NA	NA	P or LP	Yates et al., 2017
L1CAM	NM_000425	c.2087delG	p.G696AfsX26	NA	14-39	NA	Trio or Quad	Inherited	NA	NA	P or LP	Yates et al., 2017
SOX9	NM_000346	c.738delG	p.Q246HfsX7	NA	14-39	NA	Trio or Quad	Inherited	NA	NA	P or LP	Yates et al., 2017
COL1A2	NA	c.1361G>T	p.G454V	NA	19-24	NA	Trio	De novo	NA	NA	P	Alamillo et al., 2015	fetal demise or termination
GBE1	NA	c.1064G>A	p.R355H	NA	19-24	NA	Trio	Inherited	NA	NA	LP	Alamillo et al., 2015
GBE1	NA	c.1543C>T	p.R515C	NA	19-24	NA	Trio	Inherited	NA	NA	P	Alamillo et al., 2015
OFD1	NA	c.929T>C	p.F310S	NA	19-24	NA	Trio	M inherited	NA	NA	LP	Alamillo et al., 2015
RAPSN	NA	c.484G>A	p.E162K	NA	19-24	NA	Trio	Inherited	NA	NA	P	Alamillo et al., 2015
EPAS1	NA	c.1463A>G	p.Tyr488Cys	NA	<10	RPL	NA	NA	Miscarriage	Miscarriage	NA	Quintero-Ronderos et al. 2017
IDO2	NA	c.749T>C	p.Phe250Ser	NA	0-20	RPL	NA	NA	Miscarriage	Miscarriage	NA	Quintero-Ronderos et al. 2017
IDO2	NA	c.539T>G	p.Phe180Cys	NA	<10	RPL	NA	NA	Miscarriage	Miscarriage	NA	Quintero-Ronderos et al. 2017
TRO	NA	c.2909G>A	p.Gly970Asp	NA	between 10-20	RPL	NA	NA	Miscarriage	Miscarriage	NA	Quintero-Ronderos et al. 2017
CDH1	NA	c.164T>G	p.Val55Gly	NA	<10	RPL	NA	NA	Miscarriage	Miscarriage	NA	Quintero-Ronderos et al. 2017
CDH11	NA	c.1355C>G	p.Ala452Gly	NA	<10	RPL	NA	NA	Miscarriage	Miscarriage	NA	Quintero-Ronderos et al. 2017
THBD	NA	c.457T>G	p.Trp153Gly	NA	0-20	RPL	NA	NA	Miscarriage	Miscarriage	NA	Quintero-Ronderos et al. 2017
F5	NA	c.4619A>C	p.Glu1540Ala (p.Glu1512Ala)	NA	<10	RPL	NA	NA	Miscarriage	Miscarriage	NA	Quintero-Ronderos et al. 2017
F5	NA	c.5932A>C	p.Thr1978Pro (p.Thr1950Pro)	NA	<10	RPL	NA	NA	Miscarriage	Miscarriage	NA	Quintero-Ronderos et al. 2017
MMP9	NA	c.17C>T	p.Pro6Leu	NA	<10	RPL	NA	NA	Miscarriage	Miscarriage	NA	Quintero-Ronderos et al. 2017
COL6A3	NA	c.6859C>T	p.Arg2287Trp	NA	<10	RPL	NA	NA	Miscarriage	Miscarriage	NA	Quintero-Ronderos et al. 2017
ADAMTS1	NA	c.2068G>C	p.Val690Leu	NA	<10	RPL	NA	NA	Miscarriage	Miscarriage	NA	Quintero-Ronderos et al. 2017
TNC	NA	c.4063G>A	p.Val1355Met	NA	<10	RPL	NA	NA	Miscarriage	Miscarriage	NA	Quintero-Ronderos et al. 2017
LIFR	NA	c.2338C>T	p.Arg780Cys	NA	<10	RPL	NA	NA	Miscarriage	Miscarriage	NA	Quintero-Ronderos et al. 2017
FGFR2	NA	c.1088C>T	p.Ala363Val	NA	<10	RPL	NA	NA	Miscarriage	Miscarriage	NA	Quintero-Ronderos et al. 2017
BMP7	NA	c.448C>T	p.Arg150Cys	NA	<10	RPL	NA	NA	Miscarriage	Miscarriage	NA	Quintero-Ronderos et al. 2017
AMN	NA	c.207G>A	p.Met69Ile	NA	<10	RPL	NA	NA	Miscarriage	Miscarriage	NA	Quintero-Ronderos et al. 2017
CR1	NA	c.4501A>G	p.Thr1501Ala	NA	<10	RPL	NA	NA	Miscarriage	Miscarriage	NA	Quintero-Ronderos et al. 2017
TLR3	NA	c.2384C>T	p.Ala795Val	NA	<10	RPL	NA	NA	Miscarriage	Miscarriage	NA	Quintero-Ronderos et al. 2017
TRAF3IP1	NA	c.415C>T	p.Arg139Trp	NA	<10	RPL	NA	NA	Miscarriage	Miscarriage	NA	Quintero-Ronderos et al. 2017
NCOA1	NA	c.2011T>G	p.Ser671Ala	NA	<10	RPL	NA	NA	Miscarriage	Miscarriage	NA	Quintero-Ronderos et al. 2017
