# Supplementary material for: The Landscape of Point Mutations in Human Protein Coding Genes Leading to Pregnancy Loss
Source: Int J Mol Sci. 2023 Dec 17;24(24):17572. doi: 10.3390/ijms242417572 (PMC10743817; doi:10.3390/ijms242417572)
Supplement: Supplementary file 1 [file ijms-24-17572-s001.zip › Supplementary_Table_S2.xlsx]

## Sheet: Narrow set
gene	oe_lof_upper	Median
ABL1	0.176	42.4171
ACTB	0.232	2212.42
ACTN1	0.213	61.1173
ACTN4	0.099	190.298
ACTR2	0.195	69.8289
ACVR1	0.454	12.1134
ADCY6	0.442	31.0081
AKT1	0.315	50.0391
AKT2	0.417	35.9042
AKT3	0.178	17.6614
APPL1	0.35	19.3444
ARAF	0.33	49.7743
ARHGAP35	0.057	22.9805
ARHGAP5	0.263	19.3199
ARID1A	0.071	25.4538
ARID4B	0.187	17.673
ARID5B	0.11	15.3547
ARNT	0.279	29.6757
ATRX	0.119	11.8996
AXIN1	0.403	25.0175
BCAR1	0.246	21.9021
BCL2L1	0.341	82.8615
BCR	0.296	19.0471
BIRC2	0.435	24.0825
BMPR2	0.191	13.6035
BRD1	0.245	22.9595
CALM1	0.327	175.668
CALM2	0.368	618.858
CALM3	0.357	222.523
CCDC6	0.43	24.726
CCND1	0.41	22.4057
CCND2	0.229	28.5632
CCND3	0.24	30.4877
CDC42	0.501	101.392
CDK2	0.485	16.6147
COL1A1	0.105	87.8705
COL1A2	0.202	129.581
COL3A1	0.098	115.901
COL4A1	0.128	35.8544
COL5A1	0.055	15.8529
COL5A2	0.097	16.0572
COL6A1	0.227	271.252
CREBBP	0.066	23.6406
CRK	0.329	34.8937
CSF1R	0.393	12.7125
CTBP1	0.278	32.7973
CTNNA1	0.313	107.624
CTNNB1	0.129	104.592
CUL2	0.093	13.6386
DAPK1	0.275	11.7122
DIAPH1	0.32	39.343
DOCK1	0.341	27.6571
DVL3	0.422	52.5025
EGFR	0.349	14.8459
EGLN1	0.303	20.2942
EGLN2	0.447	49.151
ELK1	0.341	20.1549
EP300	0.099	29.3752
EPAS1	0.381	73.5235
ERBB2	0.397	34.0042
ETS1	0.389	20.5457
ETS2	0.197	72.3965
FGFR1	0.215	38.3464
FGFR2	0.27	14.5968
FLNA	0.082	220.684
FLNB	0.443	43.4368
FN1	0.338	52.8315
FOXO1	0.173	16.3338
FOXO3	0.267	26.706
FOXO4	0.479	26.2843
FYN	0.278	32.9273
GAB2	0.304	17.3116
GLIS2	0.415	16.8173
GNB1	0.145	190.395
GNB2	0.265	183.571
GRB2	0.357	60.9239
GSK3B	0.334	14.8107
HDAC1	0.405	70.2088
HDAC2	0.1	13.3133
HIF1A	0.309	53.7147
HSP90AA1	0.353	387.557
HSP90AB1	0.213	693.769
HSP90B1	0.271	311.433
IGF1R	0.306	14.27
IKBKB	0.29	29.7662
IL6ST	0.228	42.9456
INSR	0.453	20.4619
ITGA5	0.345	50.3173
ITGAV	0.443	27.7754
ITGB1	0.306	61.1424
JAK1	0.214	58.1496
KANSL1	0.238	14.7019
KAT6A	0.069	14.8328
KDM6B	0.14	20.844
KMT2C	0.122	12.977
KSR1	0.438	12.2912
LAMA5	0.311	45.1572
LAMC1	0.198	40.9466
LRP5	0.341	23.6883
MAP2K1	0.377	33.9975
MAP2K2	0.325	89.9879
MAP2K5	0.509	11.244
MAPK1	0.175	27.9934
MAPK6	0.407	12.094
MAPK9	0.516	15.3265
MAX	0.462	40.0155
MMP2	0.365	102.638
MORF4L1	0.265	142.988
MRAS	0.368	28.228
MTOR	0.185	13.9857
MYC	0.164	38.997
MYCBP	0.489	17.6465
NCOR1	0.175	21.6041
NF2	0.086	12.5874
NFATC4	0.358	18.68
NFIB	0.225	12.3188
NFKB1	0.138	22.5348
NFKB2	0.163	29.388
NFKBIA	0.193	167.47
NOTCH1	0.097	18.2565
OCRL	0.155	21.8245
OFD1	0.322	16.7046
PAK2	0.32	26.6828
PARVA	0.465	25.8468
PDGFA	0.483	20.7204
PDGFRA	0.169	19.3744
PDGFRB	0.325	44.2522
PDPK1	0.29	14.2306
PIAS1	0.094	15.2411
PIAS3	0.301	37.9877
PIAS4	0.118	15.638
PIK3R1	0.228	29.5828
PIK3R2	0.489	26.4339
PIK3R4	0.39	13.5544
PIP5K1C	0.313	30.2
PKD1	0.179	33.469
PKD2	0.497	19.7208
PLCG1	0.411	36.3859
PML	0.433	21.8182
PPARD	0.19	29.7988
PPP1CA	0.274	69.669
PPP1CB	0.147	71.5161
PPP1CC	0.336	49.329
PPP1R12A	0.13	30.0385
PRKACA	0.318	64.7381
PRKACB	0.479	16.1074
PRKDC	0.052	19.5907
PTEN	0.507	21.0498
PTK2	0.243	18.2903
PTPN11	0.135	49.9509
PXN	0.506	39.9875
RAB5C	0.36	95.3115
RAC1	0.467	204.103
RAF1	0.354	87.1469
RALA	0.269	22.4277
RALBP1	0.449	19.349
RALGDS	0.341	46.009
RAPGEF1	0.222	34.0643
RARA	0.33	24.0935
RASA1	0.129	20.2197
RB1	0.126	14.7432
RBX1	0.323	69.5684
RELA	0.181	56.7766
RGL1	0.32	19.528
RGL2	0.45	68.0648
RNF41	0.314	17.9329
ROCK1	0.196	13.4098
ROCK2	0.215	18.0947
RRAS2	0.264	12.0701
RXRA	0.157	25.8461
RXRB	0.219	54.1589
SETD2	0.206	23.8591
SHOC2	0.138	22.42
SLC2A1	0.241	32.0376
SMAD3	0.4	22.3084
SMAD4	0.222	19.528
SMAD5	0.16	14.4218
SMAD7	0.507	20.014
SMARCA2	0.203	17.1112
SMARCE1	0.191	24.4476
SMC1A	0.062	16.2753
SOS1	0.14	15.9515
SOS2	0.256	15.7226
SRC	0.244	18.4398
SRCAP	0.096	29.8005
STAT1	0.187	33.2366
STAT3	0.095	83.3811
STAT5A	0.202	21.8875
STAT5B	0.22	56.2345
TCF7L2	0.273	13.1134
TFG	0.511	39.4244
TGFBR1	0.383	13.4975
TGFBR2	0.519	71.9272
THBS1	0.235	51.0943
THBS2	0.347	12.3096
TLK1	0.165	15.3628
TLN1	0.128	101.321
TNC	0.445	11.7689
TOPORS	0.242	12.2804
TP53	0.469	14.6837
TPR	0.111	32.0212
TRAF4	0.353	13.5635
USP9X	0.051	23.1525
VASP	0.345	53.04
VAV2	0.521	13.4861
VCL	0.396	47.5042
ZBTB16	0.193	14.4761

## Sheet: Broad set
gene	oe_lof_upper	Median
AAMP	0.411	104.68
ABCA2	0.169	22.9509
ABCC1	0.397	17.0775
ABCC5	0.387	17.3662
ABCD3	0.435	14.8447
ABCE1	0.314	24.4775
ABI1	0.418	33.7615
ABI2	0.46	13.375
ABL1	0.176	42.4171
ABLIM1	0.326	44.3104
ABR	0.361	40.6397
ACACA	0.216	11.9726
ACLY	0.377	38.7278
ACOT7	0.434	19.4873
ACOX1	0.462	15.6404
ACSL4	0.306	17.3464
ACTA2	0.364	205.849
ACTB	0.232	2212.42
ACTL6A	0.246	24.6637
ACTN1	0.213	61.1173
ACTN4	0.099	190.298
ACTR1A	0.327	76.1724
ACTR2	0.195	69.8289
ACTR3	0.118	40.8804
ACVR1	0.454	12.1134
ACVR1B	0.172	17.3785
ADAM9	0.417	23.5036
ADAMTS1	0.367	46.1272
ADAR	0.42	77.923
ADCY6	0.442	31.0081
ADD1	0.296	122.8
ADD3	0.246	46.154
ADIPOR1	0.469	77.6527
ADNP	0.123	32.2051
ADRM1	0.175	68.1996
AFF4	0.138	29.2526
AGFG1	0.278	16.421
AGO2	0.106	11.8154
AGO4	0.218	14.4032
AGPAT1	0.307	51.5934
AGRN	0.435	22.0598
AHCTF1	0.129	14.9986
AHCYL1	0.281	75.2369
AHCYL2	0.29	14.8997
AHNAK	0.308	133.78
AHR	0.154	16.0929
AHSA1	0.15	65.9235
AIFM1	0.234	19.7425
AIP	0.518	78.8173
AKAP1	0.373	36.1137
AKAP11	0.3	18.2902
AKAP12	0.426	36.3291
AKAP17A	0.524	52.7986
AKAP8	0.397	28.5082
AKAP9	0.404	12.0678
AKT1	0.315	50.0391
AKT2	0.417	35.9042
AKT3	0.178	17.6614
AKTIP	0.504	30.8773
ALAS1	0.49	34.1253
ALCAM	0.386	22.3944
ALG13	0.16	11.7842
ALG5	0.453	20.2441
ALYREF	0.36	46.2617
AMD1	0.284	45.3376
AMOTL1	0.471	16.8685
AMOTL2	0.428	23.5976
ANAPC2	0.175	34.6531
ANAPC4	0.461	28.9882
ANAPC7	0.373	25.3844
ANKHD1	0.112	37.9571
ANKRD11	0.107	19.8538
ANKRD17	0.062	20.0062
ANKRD28	0.171	12.2901
ANKS1A	0.338	22.2213
ANP32B	0.331	163.792
ANTXR1	0.3	25.4652
AP1B1	0.263	49.2769
AP1G1	0.202	24.3193
AP1S2	0.454	14.1876
AP2A1	0.101	61.3595
AP2A2	0.108	37.9091
AP2B1	0.263	63.4145
AP2M1	0.19	209.03
AP2S1	0.502	82.3433
AP3B1	0.344	15.099
AP3D1	0.296	64.2453
APBB1	0.321	46.7374
API5	0.144	41.6114
APP	0.419	275.757
APPL1	0.35	19.3444
ARAF	0.33	49.7743
ARAP1	0.353	31.7768
ARCN1	0.101	70.7372
ARF1	0.402	251.399
ARF4	0.298	110.724
ARF5	0.33	150.474
ARFGEF1	0.143	14.8074
ARFGEF2	0.249	17.4368
ARFIP2	0.429	26.8138
ARHGAP1	0.409	73.7945
ARHGAP17	0.442	34.7856
ARHGAP21	0.203	37.3718
ARHGAP23	0.22	28.7154
ARHGAP33	0.406	16.3921
ARHGAP35	0.057	22.9805
ARHGAP4	0.313	16.4445
ARHGAP5	0.263	19.3199
ARHGEF1	0.342	50.0447
ARHGEF11	0.215	20.4599
ARHGEF12	0.179	35.254
ARHGEF17	0.293	32.6781
ARHGEF18	0.455	18.8856
ARHGEF2	0.156	31.4177
ARHGEF40	0.5	26.5472
ARHGEF6	0.136	14.5022
ARHGEF7	0.187	20.956
ARID1A	0.071	25.4538
ARID4B	0.187	17.673
ARID5B	0.11	15.3547
ARIH2	0.283	28.0057
ARMC8	0.172	14.3185
ARNT	0.279	29.6757
ARPC2	0.168	113.999
ARPC4	0.265	94.6599
ARRB1	0.262	17.3494
ARRB2	0.444	30.1611
ARRDC3	0.286	30.7056
ASAP1	0.188	16.0063
ASCC2	0.446	32.6881
ASF1A	0.485	14.4765
ASH2L	0.213	22.2444
ATE1	0.479	11.7159
ATF1	0.477	13.141
ATF2	0.283	19.7425
ATF7IP	0.213	12.8925
ATG13	0.328	35.1431
ATG2B	0.435	11.5007
ATG5	0.295	11.6889
ATN1	0.194	149.647
ATP13A1	0.294	41.9761
ATP13A3	0.22	15.0213
ATP1A1	0.121	134.004
ATP1A2	0.495	31.4123
ATP1B1	0.153	81.4445
ATP2A2	0.246	70.3239
ATP2B1	0.084	14.6115
ATP2B4	0.444	31.8799
ATP6AP1	0.213	62.9678
ATP6AP2	0.429	62.753
ATP6V0A1	0.268	44.7704
ATP6V0B	0.278	63.0605
ATP6V0D1	0.268	76.671
ATP6V1A	0.358	27.6705
ATP6V1B2	0.287	61.3082
ATP6V1E1	0.514	139.436
ATRN	0.195	15.6222
ATRX	0.119	11.8996
ATXN2	0.333	17.6443
ATXN7	0.328	11.7788
ATXN7L3	0.196	37.9154
AXIN1	0.403	25.0175
AXL	0.437	23.6491
B3GNT2	0.413	12.4061
BABAM1	0.324	63.2182
BAG3	0.447	63.7034
BAG6	0.174	101.963
BAIAP2	0.429	17.8134
BAP1	0.277	59.885
BAZ1A	0.176	13.129
BAZ1B	0.109	30.3384
BAZ2A	0.146	39.4515
BCAR1	0.246	21.9021
BCL2L1	0.341	82.8615
BCL3	0.221	36.6209
BCL6	0.33	87.3024
BCL9L	0.242	24.7556
BCR	0.296	19.0471
BECN1	0.347	39.1827
BHLHE40	0.194	109.118
BHLHE41	0.206	16.7047
BICD2	0.305	19.9021
BIN1	0.368	56.6296
BIRC2	0.435	24.0825
BIRC6	0.104	14.737
BLMH	0.482	27.9276
BMI1	0.352	31.3466
BMP1	0.456	21.4879
BMPR2	0.191	13.6035
BMS1	0.448	15.5294
BOD1L1	0.254	12.1106
BPTF	0.099	14.8694
BRD1	0.245	22.9595
BRD2	0.219	108.826
BRD3	0.316	12.4664
BRD4	0.048	24.3869
BRD8	0.516	25.7867
BRPF3	0.177	17.3252
BTBD2	0.388	68.9064
BTRC	0.456	11.3304
BUB3	0.416	18.945
BZW1	0.347	19.1331
C3	0.305	71.6943
CACYBP	0.38	31.9055
CAD	0.251	13.9687
CALD1	0.258	86.3983
CALM1	0.327	175.668
CALM2	0.368	618.858
CALM3	0.357	222.523
CALR	0.38	320.721
CAMK2G	0.241	25.9664
CAMKK2	0.47	26.8856
CAMSAP1	0.239	12.4803
CAMSAP2	0.203	19.1314
CAND1	0.101	17.6696
CANX	0.359	135.939
CAP2	0.407	12.5737
CAPN15	0.316	15.4881
CAPRIN1	0.311	40.7734
CAPZA1	0.362	52.1531
CAPZA2	0.161	29.8918
CAPZB	0.379	142.269
CARM1	0.099	34.667
CBFB	0.33	21.3339
CBLL1	0.145	11.6305
CBX1	0.26	46.5659
CBX4	0.285	15.4857
CBX5	0.35	13.6042
CBX6	0.262	39.1346
CC2D1A	0.42	38.2289
CCDC22	0.123	19.7472
CCDC6	0.43	24.726
CCNC	0.146	18.2603
CCND1	0.41	22.4057
CCND2	0.229	28.5632
CCND3	0.24	30.4877
CCNT1	0.498	13.305
CCSER2	0.384	15.7757
CCT2	0.226	77.1576
CCT3	0.097	96.0927
CCT4	0.218	93.1076
CCT5	0.188	69.0353
CCT6A	0.255	96.4965
CCT7	0.301	129.804
CCT8	0.328	84.4731
CD2AP	0.413	12.7501
CD40	0.422	15.4911
CD81	0.381	305.034
CDC16	0.379	49.7144
CDC23	0.289	16.5547
CDC25B	0.425	38.0072
CDC27	0.273	16.55
CDC37	0.37	159.084
CDC42	0.501	101.392
CDC42BPA	0.283	13.8655
CDC5L	0.129	14.988
CDC73	0.188	12.3422
CDH5	0.404	12.9809
CDK13	0.324	18.6395
CDK16	0.258	42.0436
CDK2	0.485	16.6147
CELF1	0.171	34.2473
CEP170B	0.277	32.8389
CEP57	0.481	15.9497
CERS2	0.426	56.8221
CFH	0.324	24.3469
CFLAR	0.173	26.4796
CHD1	0.162	13.4007
CHD2	0.07	23.4264
CHD3	0.147	53.7082
CHD4	0.156	70.5519
CHD8	0.082	19.3124
CHPF	0.506	43.1771
CHRD	0.517	18.7939
CHRDL1	0.522	20.6795
CHSY1	0.405	13.1519
CHTOP	0.433	33.9282
CKAP4	0.521	37.0583
CKAP5	0.162	26.8555
CLASP1	0.176	22.3716
CLASP2	0.201	14.7619
CLASRP	0.378	56.8175
CLCN7	0.394	28.998
CLINT1	0.401	40.5438
CLIP1	0.331	25.3281
CLIP2	0.196	21.7447
CLK2	0.164	43.565
CLPX	0.342	19.5342
CLSTN1	0.308	82.3434
CLSTN3	0.315	23.6515
CLTA	0.323	105.412
CLTC	0.104	64.8178
CMAS	0.433	49.8811
CMPK1	0.449	71.1271
CMTR1	0.289	33.3165
CNBP	0.298	364.568
CNN3	0.489	128.969
CNOT1	0.038	33.096
CNOT10	0.305	12.092
CNOT11	0.452	30.5006
CNOT7	0.176	13.9399
CNP	0.279	37.4782
CNTFR	0.339	16.6278
COG3	0.214	16.5902
COL12A1	0.282	12.7751
COL1A1	0.105	87.8705
COL1A2	0.202	129.581
COL3A1	0.098	115.901
COL4A1	0.128	35.8544
COL5A1	0.055	15.8529
COL5A2	0.097	16.0572
COL6A1	0.227	271.252
COPA	0.105	81.0028
COPB1	0.213	45.3835
COPB2	0.089	58.2567
COPE	0.457	81.4026
COPG1	0.397	84.5585
COPS2	0.101	19.6578
COPS3	0.181	44.9676
COPS4	0.197	24.8531
COPS5	0.144	29.3793
COPS6	0.272	114.408
COPS8	0.486	33.2593
COPZ1	0.344	57.0573
CORO1A	0.32	18.6841
CORO1C	0.209	38.257
COX5B	0.443	215.72
CPD	0.433	12.1122
CPLX1	0.521	15.3196
CPSF6	0.163	30.102
CREBBP	0.066	23.6406
CRK	0.329	34.8937
CRTC1	0.418	11.6138
CRTC3	0.359	17.6087
CS	0.303	96.5632
CSDE1	0.144	202.938
CSE1L	0.117	34.7269
CSF1R	0.393	12.7125
CSK	0.168	25.8961
CSNK1A1	0.215	57.2054
CSNK1D	0.231	75.2215
CSNK1E	0.143	51.5735
CSNK1G2	0.254	50.8501
CSNK1G3	0.206	11.2325
CSNK2A1	0.297	30.1046
CSNK2A2	0.184	23.094
CSNK2B	0.383	209.14
CTBP1	0.278	32.7973
CTCF	0.148	29.0395
CTDNEP1	0.264	130.08
CTDSP1	0.204	84.5323
CTNNA1	0.313	107.624
CTNNB1	0.129	104.592
CTNND1	0.185	74.3054
CTR9	0.135	21.2182
CTTN	0.43	147.649
CUL1	0.144	54.1063
CUL2	0.093	13.6386
CUL3	0.228	15.2803
CUL4A	0.124	28.2047
CUL4B	0.085	22.9679
CUL5	0.159	12.5815
CUX1	0.163	11.4657
CWC22	0.472	17.6952
CXXC1	0.345	51.4131
CYFIP1	0.302	32.1351
CYFIP2	0.092	11.8121
CYLD	0.204	15.2986
CYTH1	0.122	29.3224
CYTH2	0.471	24.6898
CYTH3	0.421	22.4402
DAAM1	0.261	13.8644
DAB2	0.419	23.8453
DAB2IP	0.2	30.7411
DAG1	0.301	34.4908
DAPK1	0.275	11.7122
DAXX	0.496	38.1298
DAZAP1	0.119	72.4811
DBN1	0.263	43.0847
DCAF15	0.272	27.4675
DCAF6	0.384	31.6233
DCAF7	0.348	26.6539
DCAF8	0.201	65.707
DCAF8	0.28	65.707
DCP1A	0.409	13.0183
DCTN1	0.364	82.3329
DCTN2	0.247	109.057
DCTN4	0.386	25.9403
DDB1	0.243	70.8969
DDR2	0.376	12.9227
DDX1	0.284	70.118
DDX17	0.126	320.654
DDX18	0.452	32.6367
DDX19A	0.375	24.2279
DDX21	0.184	26.8834
DDX23	0.361	57.5851
DDX24	0.381	78.8132
DDX27	0.364	36.5063
DDX39A	0.451	40.8026
DDX39B	0.218	187.039
DDX3X	0.118	90.1573
DDX42	0.134	71.4257
DDX46	0.144	25.68
DDX5	0.098	321.274
DDX6	0.174	38.1279
DENND4C	0.445	13.4329
DGKZ	0.375	27.3252
DHCR24	0.523	56.9999
DHX15	0.105	37.2521
DHX30	0.115	32.5446
DHX36	0.347	16.7522
DHX40	0.362	22.8082
DHX8	0.495	16.316
DHX9	0.105	53.7287
DIAPH1	0.32	39.343
DICER1	0.166	19.7571
DIDO1	0.187	19.6179
DKC1	0.191	26.6939
DLG1	0.286	18.8795
DLG3	0.09	13.8963
DLG5	0.262	16.4824
DLGAP4	0.287	30.1805
DLL1	0.095	11.4052
DMPK	0.512	50.5951
DMTN	0.365	23.9137
DMWD	0.515	23.1531
DNAJB11	0.518	39.4634
DNAJB14	0.351	14.061
DNAJC11	0.244	17.6879
DNAJC13	0.197	15.786
DNAJC2	0.292	11.7594
DNAJC3	0.516	22.8823
DNAJC5	0.48	41.0919
DNAJC7	0.291	47.5517
DNM1L	0.505	35.2568
DNM2	0.18	53.6563
DNMT1	0.143	17.7246
DOCK1	0.341	27.6571
DOCK9	0.191	12.8338
DOT1L	0.118	12.8486
DPF2	0.161	39.0044
DPYSL2	0.274	45.0143
DPYSL3	0.221	42.6927
DROSHA	0.347	17.8679
DST	0.18	24.9856
DTX3	0.413	41.7317
DUSP16	0.502	14.8863
DVL3	0.422	52.5025
DYNC1H1	0.08	49.9193
DYNC1LI1	0.328	27.2192
DYNC1LI2	0.302	71.3581
DYRK1A	0.214	20.8184
DYRK1B	0.323	15.511
E2F4	0.49	74.0571
EBP	0.342	15.4134
ECE1	0.321	60.1573
EDC4	0.36	42.5564
EDEM3	0.463	14.1461
EEF1A1	0.293	1859.72
EEF1G	0.173	1230.89
EEF2	0.172	1210.61
EFEMP1	0.153	49.9853
EFNB1	0.349	24.7609
EFNB2	0.222	16.3269
EFTUD2	0.094	27.8855
EGFR	0.349	14.8459
EGLN1	0.303	20.2942
EGLN2	0.447	49.151
EHBP1	0.348	16.3635
EHD1	0.281	30.5096
EHMT2	0.446	31.9009
EIF1AX	0.386	34.5954
EIF2AK2	0.515	11.2431
EIF2B3	0.432	16.1111
EIF2B4	0.33	41.8293
EIF2B5	0.441	39.4004
EIF2S1	0.31	21.7427
EIF2S2	0.342	60.5958
EIF2S3	0.322	74.4261
EIF3A	0.131	74.0566
EIF3B	0.067	98.7218
EIF3D	0.187	135.597
EIF3I	0.346	161.993
EIF3J	0.416	39.9132
EIF3L	0.366	153.78
EIF4A1	0.117	237.716
EIF4A2	0.205	403.139
EIF4B	0.123	161.115
EIF4E2	0.495	21.4762
EIF4G1	0.074	118.865
EIF4G2	0.085	240.004
EIF4G3	0.112	22.921
EIF5	0.285	64.7555
EIF5B	0.245	68.9891
ELAVL1	0.222	24.4565
ELF2	0.258	18.7449
ELK1	0.341	20.1549
ELL	0.301	18.0979
ELL2	0.244	25.8748
ELOVL5	0.355	38.8865
EMD	0.35	94.4219
EML4	0.455	22.3888
ENAH	0.173	12.628
ENG	0.24	89.952
ENO2	0.471	70.1016
ENY2	0.442	27.7978
EP300	0.099	29.3752
EP400	0.208	15.3516
EPAS1	0.381	73.5235
EPB41L1	0.343	18.7222
EPB41L2	0.288	32.1287
EPC1	0.125	16.4838
EPHB4	0.422	28.5307
EPN1	0.388	19.6157
EPS15	0.455	35.9462
EPS15L1	0.245	14.0198
EPS8	0.311	20.613
ERBB2	0.397	34.0042
ERF	0.261	41.9612
ERGIC1	0.473	41.4506
ERH	0.421	91.4274
ERP44	0.274	23.8059
ESRRA	0.49	33.3673
ETS1	0.389	20.5457
ETS2	0.197	72.3965
ETV6	0.318	11.9153
EWSR1	0.218	166.839
EXOC1	0.479	31.8065
EXOC3	0.348	34.7084
EZH1	0.421	42.929
EZR	0.44	80.3966
FAF1	0.251	13.3768
FAF2	0.216	21.0887
FAM13B	0.365	16.338
FAM168A	0.229	26.3576
FAM171A1	0.302	18.0981
FAM20C	0.489	32.4296
FAM76B	0.482	11.2403
FAM91A1	0.488	16.6684
FAM98A	0.415	25.8182
FASN	0.155	36.4628
FAU	0.476	366.266
FBL	0.246	110.834
FBLN1	0.338	85.2614
FBLN5	0.172	42.1281
FBXO11	0.097	21.0171
FBXO21	0.314	18.3544
FBXO32	0.222	17.4802
FBXO46	0.457	13.7541
FBXW11	0.314	24.5794
FCHO2	0.222	16.3204
FERMT2	0.13	28.3691
FEZ1	0.414	23.6431
FGFR1	0.215	38.3464
FGFR2	0.27	14.5968
FHL1	0.276	82.1209
FIP1L1	0.358	28.283
FKBP4	0.504	40.4826
FKBP5	0.418	56.5767
FKBP8	0.161	275.292
FLNA	0.082	220.684
FLNB	0.443	43.4368
FMNL2	0.288	32.0415
FMR1	0.417	16.8989
FN1	0.338	52.8315
FNBP1	0.359	34.0647
FNBP1L	0.371	14.3522
FNDC3A	0.221	22.9357
FNTA	0.345	24.9594
FNTB	0.509	14.7713
FOSL2	0.241	71.6734
FOXO1	0.173	16.3338
FOXO3	0.267	26.706
FOXO4	0.479	26.2843
FOXP4	0.306	16.713
FSCN1	0.408	39.5607
FTSJ1	0.204	22.8889
FUBP1	0.115	39.0339
FURIN	0.191	56.7127
FUS	0.237	78.2388
FXR1	0.119	21.1414
FYN	0.278	32.9273
FZR1	0.172	23.8323
G3BP1	0.519	22.0709
G3BP2	0.179	34.2713
G6PD	0.318	33.391
GAB2	0.304	17.3116
GALNT2	0.488	20.0888
GANAB	0.267	130.262
GART	0.504	18.1277
GAS6	0.486	137.021
GAS7	0.362	27.312
GATAD2A	0.202	20.6814
GATAD2B	0.097	14.0236
GCC2	0.414	11.7665
GDI1	0.192	141.024
GDI2	0.384	84.8942
GEMIN8	0.327	14.1751
GFPT1	0.338	14.3277
GGA1	0.153	29.1007
GGT7	0.303	29.5859
GID8	0.357	27.0316
GIGYF2	0.077	15.4613
GIT1	0.22	48.9804
GIT2	0.266	18.1706
GLA	0.177	12.8799
GLG1	0.207	39.4721
GLIS2	0.415	16.8173
GLS	0.323	30.3605
GLYR1	0.195	54.3031
GMPS	0.244	12.0539
GNA11	0.395	54.9971
GNA12	0.276	33.0272
GNA13	0.409	24.7421
GNAI1	0.379	20.7795
GNAI2	0.393	86.1121
GNAQ	0.302	33.6867
GNAS	0.372	221.148
GNB1	0.145	190.395
GNB2	0.265	183.571
GNL1	0.227	25.745
GOLGA2	0.295	47.6495
GOLGA3	0.38	21.8788
GOLGA4	0.515	27.0492
GOLGB1	0.42	34.3273
GPRASP1	0.416	20.1227
GRAMD4	0.162	16.3813
GRB10	0.335	18.4475
GRB2	0.357	60.9239
GRK5	0.382	25.6325
GRN	0.483	117.883
GSE1	0.128	18.3948
GSK3A	0.128	42.7963
GSK3B	0.334	14.8107
GSPT1	0.16	32.5793
GTF2A1	0.277	11.8022
GTF2H1	0.291	15.8272
GTF2I	0.27	11.7865
GTF3C1	0.173	26.1248
GTF3C2	0.285	28.0938
GTPBP2	0.433	34.6431
GTPBP4	0.08	15.4885
HAT1	0.389	23.1113
HCFC1	0.06	22.2646
HDAC1	0.405	70.2088
HDAC2	0.1	13.3133
HDAC3	0.412	56.5202
HDAC5	0.141	38.0695
HDAC6	0.072	35.7009
HDAC7	0.239	55.5314
HDLBP	0.154	106.253
HECTD1	0.158	33.8336
HERC2	0.201	14.2569
HEXIM1	0.238	36.0027
HGS	0.456	65.3398
HIF1A	0.309	53.7147
HIP1	0.33	12.8745
HIPK1	0.121	20.8635
HIPK2	0.156	15.9091
HIRA	0.136	22.6063
HK1	0.334	56.7728
HLF	0.313	13.9665
HM13	0.429	20.4266
HMG20A	0.432	12.9428
HMG20B	0.458	67.9906
HMGA1	0.509	31.8976
HMGB1	0.473	66.9855
HMGB2	0.315	63.694
HMGCR	0.26	14.3551
HMGCS1	0.207	24.6889
HNRNPA0	0.376	35.1088
HNRNPA1	0.147	283.346
HNRNPA2B1	0.218	404.208
HNRNPA3	0.233	130.412
HNRNPAB	0.432	103.356
HNRNPC	0.295	93.636
HNRNPD	0.227	106.549
HNRNPF	0.289	96.9942
HNRNPH1	0.109	151.648
HNRNPH2	0.309	96.2512
HNRNPH3	0.27	73.3439
HNRNPK	0.096	268.74
HNRNPL	0.244	166.31
HNRNPLL	0.349	11.2331
HNRNPM	0.093	117.183
HNRNPU	0.114	70.3239
HNRNPUL1	0.186	69.537
HOMER3	0.341	21.4987
HPRT1	0.34	24.4719
HSD17B10	0.342	80.436
HSF1	0.414	83.4038
HSF2	0.315	16.1843
HSP90AA1	0.353	387.557
HSP90AB1	0.213	693.769
HSP90B1	0.271	311.433
HSPA12A	0.302	15.266
HSPA4	0.244	38.0029
HSPA5	0.407	167.06
HSPA8	0.201	343.933
HSPA9	0.319	114.615
HSPD1	0.268	129.982
HSPH1	0.264	29.7327
HTATSF1	0.217	51.6167
HTT	0.176	16.7952
HUWE1	0.06	37.1134
HYOU1	0.331	38.2137
IARS2	0.385	46.1301
IBTK	0.413	19.3087
IDH2	0.384	61.8252
IDS	0.18	53.9492
IDS	0.322	53.9492
IFNGR2	0.339	34.5525
IGBP1	0.242	70.7654
IGF1R	0.306	14.27
IGF2R	0.212	20.4498
IGFBP3	0.385	44.7532
IGFBP5	0.292	192.753
IKBKB	0.29	29.7662
IL6ST	0.228	42.9456
ILF2	0.247	89.9186
ILF3	0.098	67.4155
IMMT	0.472	52.4442
INF2	0.307	36.3227
ING2	0.483	11.2601
ING5	0.482	12.7469
INPP5F	0.524	13.3235
INPPL1	0.423	62.4693
INSR	0.453	20.4619
INTS1	0.476	41.3298
INTS8	0.314	18.3237
IPO13	0.198	22.9733
IPO7	0.106	34.415
IPO9	0.23	14.8635
IQGAP1	0.275	55.1362
IQSEC1	0.224	34.5894
IRAK1	0.285	46.7015
IREB2	0.223	11.9358
IRF1	0.256	12.2678
IRF2	0.42	26.1306
IRF2BP2	0.451	55.4917
IRF9	0.45	50.1969
IRS2	0.286	18.0556
ITCH	0.218	20.5959
ITFG1	0.457	16.0287
ITGA5	0.345	50.3173
ITGAV	0.443	27.7754
ITGB1	0.306	61.1424
ITM2C	0.496	126.815
ITPKB	0.148	28.3413
ITPR1	0.134	13.0086
ITSN2	0.491	15.3267
JADE1	0.246	13.016
JAG1	0.146	20.6755
JAG2	0.143	11.5084
JAK1	0.214	58.1496
JMJD6	0.355	15.1612
JUNB	0.46	221.654
KANK2	0.475	44.0324
KANSL1	0.238	14.7019
KANSL2	0.374	20.9789
KANSL3	0.16	33.7897
KAT2A	0.374	92.1637
KAT2B	0.294	24.4584
KAT5	0.472	29.875
KAT6A	0.069	14.8328
KAT7	0.128	12.2556
KAT8	0.479	40.5618
KCMF1	0.296	16.6719
KCTD10	0.412	23.6148
KDELR1	0.419	128.505
KDM1A	0.276	46.7101
KDM2A	0.045	32.9945
KDM3A	0.219	18.3032
KDM3B	0.06	33.1067
KDM5A	0.163	11.816
KDM5C	0.166	38.8575
KDM5D	0.359	24.3947
KDM6B	0.14	20.844
KHDRBS1	0.24	67.363
KHSRP	0.078	69.559
KIDINS220	0.35	15.509
KIF13A	0.232	13.6246
KIF13B	0.512	12.5046
KIF1B	0.171	14.4522
KIF1C	0.341	66.8137
KIF5B	0.285	64.1073
KIFC3	0.459	12.9374
KLC1	0.408	27.7722
KLC2	0.315	24.641
KLF3	0.431	28.0334
KLF4	0.174	43.9986
KLF6	0.252	60.6048
KLF9	0.421	54.6014
KLHDC3	0.148	107.737
KLHL12	0.524	22.2617
KLHL2	0.185	16.9796
KLHL22	0.436	13.6433
KLHL9	0.412	13.4711
KMT2A	0.065	12.6149
KMT2B	0.07	29.2327
KMT2C	0.122	12.977
KMT2D	0.103	16.666
KPNA1	0.245	15.1337
KPNA2	0.437	15.2297
KPNA3	0.332	20.3633
KPNA4	0.156	19.2412
KPNA6	0.224	29.1761
KPNB1	0.092	50.5799
KRIT1	0.499	17.9498
KRT18	0.443	19.7125
KSR1	0.438	12.2912
KTN1	0.359	67.4878
LAMA5	0.311	45.1572
LAMC1	0.198	40.9466
LAMP1	0.404	190.042
LARP4	0.345	12.8598
LARP4B	0.158	16.3437
LASP1	0.283	38.0885
LATS2	0.297	11.3679
LBR	0.422	20.2127
LDB1	0.291	62.7052
LEMD3	0.253	13.7876
LEO1	0.35	15.3104
LGR4	0.382	16.2641
LIMCH1	0.313	16.806
LIMK2	0.521	23.5614
LIN7B	0.444	11.2896
LMNA	0.209	96.3178
LMNB2	0.104	13.674
LNPEP	0.247	12.2368
LPCAT1	0.478	19.7099
LRIG1	0.426	31.0075
LRP1	0.058	56.9295
LRP5	0.341	23.6883
LRRC41	0.185	28.4527
LTBP1	0.474	14.921
LTBP3	0.335	58.3178
LTBP4	0.327	88.9636
LUC7L	0.452	41.4109
LUC7L3	0.089	80.454
LUZP1	0.402	11.2903
LZTS2	0.503	39.1151
MACF1	0.084	18.3349
MAEA	0.517	34.803
MAFB	0.397	14.8414
MAGED1	0.229	35.8807
MAGED2	0.233	107.124
MAGOH	0.492	26.6639
MAGT1	0.326	25.3951
MAML1	0.146	14.9819
MAN1A1	0.462	26.1727
MAOB	0.148	54.6388
MAP1B	0.133	30.377
MAP2K1	0.377	33.9975
MAP2K2	0.325	89.9879
MAP2K4	0.22	20.6245
MAP2K5	0.509	11.244
MAP2K7	0.232	35.3835
MAP3K10	0.409	17.1498
MAP3K11	0.479	36.6748
MAP3K2	0.091	12.8588
MAP3K3	0.302	27.6769
MAP3K4	0.184	16.524
MAP3K5	0.34	17.5277
MAP3K7	0.212	15.361
MAP4	0.349	75.9909
MAP4K3	0.372	19.2021
MAP4K4	0.175	35.3377
MAP4K5	0.284	30.0723
MAP7D1	0.29	100.15
MAPK1	0.175	27.9934
MAPK14	0.473	27.4043
MAPK6	0.407	12.094
MAPK8IP3	0.15	58.7325
MAPK9	0.516	15.3265
MAPKAP1	0.153	25.8977
MAPKAPK2	0.134	65.5675
MAPRE1	0.21	62.901
MAPRE2	0.406	26.0819
MAPRE3	0.49	36.9467
MARK2	0.156	19.9789
MARK4	0.258	20.1185
MAT2A	0.158	167.768
MAX	0.462	40.0155
MAZ	0.351	27.7661
MBD1	0.268	35.5063
MBD2	0.522	26.9025
MBD3	0.26	26.9173
MBNL1	0.425	41.4444
MCL1	0.29	181.236
MCM6	0.309	12.6302
MCRS1	0.468	43.5246
MCU	0.407	11.4494
MDH1	0.366	92.4135
MECP2	0.407	12.672
MED12	0.071	21.8239
MED13	0.03	14.0109
MED13L	0.064	15.3882
MED14	0.092	11.5639
MED15	0.241	53.5569
MEF2A	0.287	25.7702
MEF2D	0.243	41.5115
MEN1	0.171	19.8159
MFAP1	0.374	29.4934
MFN2	0.282	59.049
MGAT1	0.221	32.7002
MGAT5	0.178	14.0834
MGRN1	0.465	26.5378
MIA3	0.354	14.9876
MINK1	0.132	60.9697
MKRN1	0.261	45.1928
MLF2	0.413	116.772
MLLT1	0.288	52.0549
MLLT10	0.182	16.8812
MLLT6	0.182	54.4718
MMP2	0.365	102.638
MMS19	0.421	40.1168
MOB1A	0.315	43.3412
MOB4	0.367	17.511
MON2	0.32	11.9633
MORC2	0.205	18.9418
MORF4L1	0.265	142.988
MOV10	0.343	23.4849
MPHOSPH10	0.363	21.3041
MPP1	0.268	24.048
MPRIP	0.302	36.6918
MRAS	0.368	28.228
MRC2	0.319	25.1378
MRGBP	0.35	15.0248
MSI2	0.237	16.0154
MSL1	0.151	59.0138
MSL3	0.178	14.4002
MSN	0.13	93.5317
MTA1	0.111	49.878
MTA2	0.364	53.1162
MTA3	0.517	12.5448
MTDH	0.431	31.5489
MTMR1	0.238	15.5061
MTOR	0.185	13.9857
MTSS1	0.212	15.8101
MYC	0.164	38.997
MYCBP	0.489	17.6465
MYCBP2	0.115	15.799
MYH10	0.167	20.8719
MYH11	0.305	69.0057
MYH14	0.332	12.5791
MYH9	0.088	245.779
MYO18A	0.287	16.5626
MYO1B	0.43	13.0477
MYO6	0.419	16.0134
MYO9B	0.177	34.0763
N4BP1	0.404	17.0554
NABP2	0.27	28.8006
NACC1	0.169	22.4152
NAMPT	0.309	34.677
NAP1L1	0.184	46.2476
NAPA	0.512	75.1112
NASP	0.276	37.5906
NBEAL2	0.32	20.947
NCAM1	0.185	22.9898
NCBP1	0.094	15.1019
NCKAP1	0.044	18.3978
NCL	0.177	178.276
NCOA1	0.247	25.1592
NCOA2	0.121	12.7058
NCOA3	0.335	16.8023
NCOA6	0.266	13.8877
NCOR1	0.175	21.6041
NCOR2	0.169	49.5913
NCSTN	0.234	47.8113
NDRG3	0.446	39.7988
NDST2	0.419	24.9416
NEDD8	0.481	51.7084
NEK7	0.386	24.7106
NEMF	0.415	15.0534
NF2	0.086	12.5874
NFATC4	0.358	18.68
NFIB	0.225	12.3188
NFIL3	0.437	43.5806
NFIX	0.149	55.3274
NFKB1	0.138	22.5348
NFKB2	0.163	29.388
NFKBIA	0.193	167.47
NFX1	0.457	21.553
NFYA	0.509	13.9558
NFYC	0.491	26.1434
NIPBL	0.032	16.2016
NISCH	0.285	67.2541
NKTR	0.308	62.4836
NLGN2	0.126	36.7222
NMT1	0.265	46.5739
NNT	0.311	16.4542
NOL6	0.182	17.7863
NONO	0.244	110.504
NOP2	0.168	21.538
NOP56	0.404	40.4117
NOTCH1	0.097	18.2565
NOTCH2	0.116	19.2849
NOTCH3	0.322	24.0419
NPAS2	0.133	16.1688
NPC1	0.486	12.9004
NPEPPS	0.062	46.1812
NPM1	0.162	272.493
NPRL2	0.47	25.8192
NPTN	0.247	69.9471
NR1D1	0.394	52.8482
NR1H2	0.473	59.6801
NR1H3	0.373	11.3424
NR2C2	0.22	19.5393
NR2F2	0.217	29.1606
NR3C1	0.32	15.5779
NR4A1	0.474	63.3952
NRBP1	0.135	77.5083
NRBP2	0.521	67.4912
NRF1	0.189	11.5524
NRN1	0.464	16.5585
NRP1	0.3	12.8096
NSDHL	0.289	16.5988
NUCKS1	0.312	88.3129
NUDC	0.382	83.9032
NUDT21	0.232	34.3798
NUFIP2	0.196	21.7853
NUMA1	0.217	66.5583
NUMBL	0.218	28.7845
NUP133	0.448	19.2193
NUP153	0.174	23.0524
NUP160	0.419	15.4427
NUP188	0.297	23.2381
NUP205	0.232	18.785
NUP214	0.349	18.7257
NUP54	0.454	22.9326
NUP62	0.317	23.5858
NUP98	0.122	25.1302
NUS1	0.247	13.1944
NUTF2	0.338	48.7785
OCRL	0.155	21.8245
ODF2	0.464	18.085
OFD1	0.322	16.7046
OGDH	0.274	63.6012
OGT	0.08	126.392
OLFM1	0.223	16.5089
OPA1	0.294	19.2643
ORC2	0.364	12.3219
OSBPL8	0.416	12.9076
OTUD4	0.212	16.2664
OTUD5	0.173	56.0067
OXSR1	0.368	24.8472
P4HA1	0.344	23.2978
P4HB	0.224	252.452
PA2G4	0.199	73.3587
PABPC1	0.27	338.144
PABPC4	0.232	83.5029
PACS1	0.185	37.3698
PAFAH1B1	0.107	60.4261
PAIP1	0.198	28.8941
PAK2	0.32	26.6828
PALLD	0.508	43.8278
PAM	0.52	37.4753
PAN2	0.315	36.578
PAN3	0.15	21.1357
PAPOLA	0.177	41.3442
PARD3	0.306	15.8703
PARP1	0.479	29.1849
PARP14	0.395	13.4372
PARVA	0.465	25.8468
PATZ1	0.229	13.8869
PBRM1	0.129	15.8029
PBX1	0.255	14.2396
PC	0.435	12.3067
PCBP2	0.228	161.517
PCDH1	0.243	13.0001
PCDHGC3	0.483	19.0508
PCF11	0.04	25.4396
PCGF2	0.411	35.2056
PCGF3	0.338	31.2538
PCGF5	0.303	16.6062
PCMT1	0.455	50.6307
PCNA	0.261	45.1733
PCNP	0.502	91.6744
PDCD10	0.325	20.4095
PDE2A	0.348	17.4101
PDGFA	0.483	20.7204
PDGFRA	0.169	19.3744
PDGFRB	0.325	44.2522
PDHA1	0.266	42.9776
PDIA3	0.25	144.78
PDIA4	0.509	50.4408
PDLIM4	0.242	16.6679
PDLIM7	0.425	52.2571
PDPK1	0.29	14.2306
PDS5A	0.196	25.4824
PDXK	0.438	24.0248
PDZRN3	0.303	12.0143
PELI1	0.509	18.9688
PELP1	0.158	27.8004
PER1	0.466	78.982
PES1	0.376	33.7507
PEX14	0.518	23.0926
PFDN6	0.343	26.3938
PGK1	0.465	103.976
PHC2	0.387	72.8794
PHF1	0.203	79.1153
PHF13	0.249	17.7978
PHF2	0.177	27.2701
PHF20	0.261	12.5228
PHF21A	0.08	20.3267
PHF3	0.286	19.0737
PHF8	0.263	14.6509
PHIP	0.113	12.2989
PHKA2	0.373	11.4075
PHLDB1	0.372	35.1437
PHYHIP	0.439	17.7542
PI4K2A	0.399	22.0643
PI4KA	0.461	39.0598
PIAS1	0.094	15.2411
PIAS3	0.301	37.9877
PIAS4	0.118	15.638
PICALM	0.234	85.1928
PIK3C2A	0.359	17.5017
PIK3R1	0.228	29.5828
PIK3R2	0.489	26.4339
PIK3R4	0.39	13.5544
PIM1	0.42	35.6994
PIM3	0.244	77.7746
PIP4K2B	0.16	45.4054
PIP5K1C	0.313	30.2
PJA1	0.366	22.1814
PJA2	0.502	69.7497
PKD1	0.179	33.469
PKD2	0.497	19.7208
PKM	0.383	318.641
PKN1	0.392	76.344
PKN2	0.15	19.1749
PLAGL1	0.26	13.9053
PLCB3	0.312	20.6023
PLCG1	0.411	36.3859
PLEC	0.392	61.8386
PLEKHA2	0.388	13.8941
PLEKHA6	0.422	12.6754
PLEKHO1	0.481	29.7672
PLRG1	0.231	27.0551
PLS3	0.283	49.1082
PLXNA1	0.262	20.1008
PLXNA3	0.384	13.4256
PLXNB1	0.385	53.117
PLXNB2	0.285	103.186
PLXND1	0.157	23.0918
PML	0.433	21.8182
PNN	0.44	113.233
POGZ	0.119	38.1183
POLDIP3	0.523	57.1384
POLR2A	0.159	70.819
POLR2B	0.344	49.8505
POLR3E	0.453	23.8131
PPARD	0.19	29.7988
PPFIA1	0.067	13.8102
PPIE	0.445	12.9276
PPIG	0.32	22.9422
PPM1A	0.16	15.185
PPP1CA	0.274	69.669
PPP1CB	0.147	71.5161
PPP1CC	0.336	49.329
PPP1R12A	0.13	30.0385
PPP1R12B	0.47	17.3017
PPP1R12C	0.431	113.261
PPP1R13B	0.269	14.9872
PPP1R13L	0.489	14.3022
PPP1R37	0.26	22.9796
PPP2CA	0.263	49.0269
PPP2CB	0.524	85.0556
PPP2R1A	0.303	94.5858
PPP2R2A	0.257	20.1186
PPP2R5A	0.381	35.0322
PPP2R5D	0.175	47.4275
PPP2R5E	0.103	13.4624
PPP4C	0.489	65.9202
PPP4R1	0.243	31.9688
PPP5C	0.209	48.9327
PPP6C	0.397	32.2655
PPP6R1	0.304	50.0772
PPP6R3	0.284	36.89
PPRC1	0.152	18.2054
PPTC7	0.359	23.0759
PQBP1	0.499	53.8811
PRCC	0.33	50.2408
PREP	0.434	21.0299
PREX1	0.091	19.1471
PRKAA1	0.478	27.196
PRKAB2	0.485	20.1348
PRKACA	0.318	64.7381
PRKACB	0.479	16.1074
PRKAG2	0.256	15.2917
PRKAR1A	0.119	89.0016
PRKAR2A	0.523	18.723
PRKAR2B	0.22	14.2544
PRKCD	0.171	25.7949
PRKCI	0.439	15.7977
PRKD2	0.189	22.7933
PRKD3	0.461	15.7924
PRKDC	0.052	19.5907
PRMT1	0.148	59.8244
PRMT5	0.124	29.6657
PROSER1	0.389	14.6223
PRPF19	0.106	83.5537
PRPF31	0.302	53.2742
PRPF38B	0.379	33.1313
PRPF4	0.227	17.3636
PRPF40A	0.4	20.2968
PRPF4B	0.17	34.0919
PRPF6	0.441	72.1916
PRPF8	0.178	102.713
PRPS2	0.343	18.3046
PRRC2A	0.186	84.2742
PRRC2C	0.121	40.6848
PSAP	0.285	711.452
PSEN1	0.318	13.7554
PSENEN	0.439	40.5934
PSIP1	0.266	29.3813
PSMA1	0.284	70.8302
PSMA2	0.284	34.1091
PSMA3	0.278	71.4655
PSMA4	0.489	29.6318
PSMA5	0.198	18.6701
PSMA6	0.231	89.9419
PSMA7	0.225	129.672
PSMB1	0.276	108.274
PSMB2	0.386	30.2281
PSMB3	0.304	136.1
PSMB5	0.3	81.2271
PSMB7	0.406	92.794
PSMC1	0.138	48.6328
PSMC2	0.119	46.3823
PSMC3	0.338	120.448
PSMC4	0.493	83.2097
PSMC5	0.355	160.085
PSMC6	0.246	24.2599
PSMD1	0.118	53.0144
PSMD11	0.159	42.0401
PSMD12	0.162	18.9922
PSMD13	0.194	92.7725
PSMD14	0.298	35.9217
PSMD2	0.102	89.0666
PSMD3	0.102	97.0481
PSMD4	0.172	122.86
PSMD6	0.235	61.4635
PSME3	0.174	33.3272
PSME4	0.177	20.7266
PTBP1	0.176	109.24
PTBP3	0.369	16.3818
PTEN	0.507	21.0498
PTGES3	0.233	124.541
PTH1R	0.411	12.6605
PTK2	0.243	18.2903
PTK2B	0.313	20.9699
PTOV1	0.412	44.9085
PTP4A2	0.284	82.5061
PTPN1	0.382	40.196
PTPN11	0.135	49.9509
PTPN12	0.186	41.0251
PTPN23	0.372	38.8606
PTPRA	0.192	61.3205
PTPRF	0.187	29.536
PTPRK	0.309	12.3027
PTPRM	0.233	18.6919
PTPRS	0.254	23.1901
PTPRU	0.338	13.1187
PUF60	0.245	55.5251
PUM1	0.129	32.4076
PXN	0.506	39.9875
PYGO2	0.283	35.0425
QKI	0.437	21.3964
QRICH1	0.275	46.5112
R3HDM2	0.176	32.4239
RAB10	0.271	63.1634
RAB11A	0.209	42.2109
RAB14	0.214	58.3882
RAB18	0.39	29.886
RAB1A	0.471	129.93
RAB1B	0.416	169.801
RAB2A	0.22	52.2249
RAB35	0.254	34.895
RAB5C	0.36	95.3115
RAB6A	0.34	95.0503
RAB7A	0.277	219.929
RAB8A	0.262	19.2714
RAB9A	0.51	20.6973
RABEP1	0.266	32.4087
RABGAP1	0.078	31.8834
RAC1	0.467	204.103
RAD17	0.445	13.8118
RAD21	0.256	59.4926
RAD23B	0.227	63.9209
RAE1	0.194	17.1335
RAF1	0.354	87.1469
RAI14	0.292	12.2548
RALA	0.269	22.4277
RALBP1	0.449	19.349
RALGAPB	0.106	19.4267
RALGDS	0.341	46.009
RAN	0.262	97.7724
RANBP1	0.471	33.9618
RANBP10	0.321	16.9074
RANBP2	0.142	23.7633
RANBP9	0.13	35.7603
RAP1GDS1	0.343	16.5217
RAPGEF1	0.222	34.0643
RAPGEF2	0.197	14.5573
RARA	0.33	24.0935
RARG	0.237	15.5556
RASA1	0.129	20.2197
RASIP1	0.247	12.7846
RB1	0.126	14.7432
RB1CC1	0.138	21.1598
RBBP4	0.253	36.791
RBBP6	0.08	23.4229
RBBP7	0.28	68.5194
RBCK1	0.453	62.5321
RBFOX2	0.194	34.7428
RBL2	0.268	44.4085
RBM10	0.11	46.8704
RBM14	0.204	31.525
RBM22	0.138	31.3202
RBM25	0.077	47.1507
RBM33	0.082	19.2567
RBM39	0.205	121.064
RBM4	0.216	41.4434
RBM42	0.438	77.749
RBM5	0.135	76.7426
RBM6	0.136	79.4814
RBMS1	0.486	27.019
RBPJ	0.241	27.7533
RBPMS	0.272	28.6144
RBX1	0.323	69.5684
RCC2	0.334	28.6002
RCOR1	0.111	14.9594
RCOR3	0.292	22.291
RDH10	0.231	11.2348
RDX	0.348	25.1431
RELA	0.181	56.7766
RELB	0.262	12.1669
RERE	0.12	47.1525
RFC1	0.305	17.7827
RGL1	0.32	19.528
RGL2	0.45	68.0648
RHEB	0.247	62.38
RHOBTB2	0.497	14.1747
RHOC	0.517	100.192
RHOQ	0.441	53.0932
RHOT1	0.35	15.6426
RICTOR	0.155	11.815
RING1	0.472	61.1699
RLF	0.04	11.8014
RMND5A	0.375	17.065
RND3	0.283	21.9645
RNF113A	0.42	19.4355
RNF138	0.51	11.676
RNF19B	0.354	20.4245
RNF31	0.19	32.0282
RNF38	0.145	18.7875
RNF4	0.49	23.272
RNF41	0.314	17.9329
ROCK1	0.196	13.4098
ROCK2	0.215	18.0947
RPA1	0.431	31.4267
RPA2	0.523	36.9387
RPL10A	0.444	770.813
RPL11	0.296	662.674
RPL13	0.316	503.55
RPL17	0.375	999.673
RPL18	0.284	602.908
RPL18A	0.243	368.961
RPL19	0.244	1447.95
RPL21	0.458	750.173
RPL23A	0.393	261.675
RPL27	0.48	638.356
RPL27A	0.385	189.549
RPL3	0.239	1399.45
RPL35A	0.409	375.196
RPL38	0.52	560.918
RPL4	0.12	736.932
RPL5	0.167	1190.91
RPL8	0.307	1298.52
RPN1	0.475	73.9904
RPN2	0.46	129.46
RPS10	0.273	565.855
RPS12	0.425	2164.68
RPS19	0.368	301.157
RPS2	0.45	1026.84
RPS23	0.465	202.806
RPS25	0.459	1295.11
RPS27A	0.37	1017.07
RPS3	0.38	339.639
RPS4X	0.349	623.099
RPS6	0.261	1075.58
RPS6KA2	0.445	24.1199
RPS6KA3	0.087	17.3674
RPS6KB1	0.317	13.3835
RPS7	0.309	773.243
RPS8	0.216	727.501
RPSA	0.368	685.048
RRAGD	0.436	11.5661
RRAS2	0.264	12.0701
RREB1	0.156	12.6088
RRM1	0.103	19.2512
RSL24D1	0.422	43.3023
RSRC2	0.217	43.1087
RTF1	0.122	29.6892
RTN4	0.397	132.648
RUSC1	0.339	27.5141
RUVBL1	0.194	15.4561
RUVBL2	0.111	35.4759
RXRA	0.157	25.8461
RXRB	0.219	54.1589
RYK	0.289	28.0729
SACM1L	0.37	23.7982
SAFB	0.138	77.0386
SAP130	0.159	16.2276
SART1	0.337	48.3614
SART3	0.278	24.197
SBF1	0.265	48.1598
SCAF11	0.193	18.275
SCAF4	0.106	27.2542
SCAMP1	0.297	16.149
SCARB1	0.519	17.9754
SCFD1	0.236	23.4414
SCML1	0.292	16.2469
SCRIB	0.312	35.3173
SCYL2	0.419	18.266
SEC16A	0.324	31.4378
SEC23IP	0.514	13.198
SEC24B	0.194	23.0741
SEC24C	0.174	41.4956
SEC31A	0.439	52.6658
SEC61A1	0.295	115.426
SEC62	0.297	47.1647
SECISBP2L	0.374	24.7152
SEL1L	0.303	24.9574
SEMA4C	0.122	31.7273
SEMA6B	0.462	12.3377
SENP3	0.363	42.9316
SERBP1	0.181	52.7345
SERINC3	0.406	82.7969
SERTAD2	0.432	12.5876
SET	0.183	109.867
SETD1A	0.136	18.5336
SETD1B	0.151	20.0525
SETD2	0.206	23.8591
SETD3	0.508	28.8015
SETD5	0.227	35.7382
SETDB1	0.201	17.5975
SETX	0.296	18.3716
SF3A2	0.399	93.6319
SF3A3	0.119	29.9395
SF3B1	0.066	126.338
SF3B2	0.222	110.785
SFPQ	0.152	97.748
SFRP1	0.288	16.0799
SFSWAP	0.168	26.8115
SGTA	0.349	53.0024
SH2B1	0.323	31.6839
SH3GLB1	0.241	38.0336
SH3KBP1	0.194	12.1631
SH3PXD2A	0.296	28.2209
SH3PXD2B	0.488	16.8039
SHANK3	0.123	32.2625
SHB	0.322	12.9139
SHOC2	0.138	22.42
SIK2	0.277	14.6038
SIN3A	0.07	14.3692
SIN3B	0.195	33.2336
SIPA1	0.511	20.7834
SIPA1L1	0.167	11.3733
SIRPA	0.434	37.4036
SIRT1	0.503	13.5487
SKI	0.194	42.9469
SLC20A1	0.484	24.2426
SLC20A2	0.326	19.477
SLC25A12	0.416	23.5377
SLC25A5	0.349	214.449
SLC29A1	0.375	55.6477
SLC2A1	0.241	32.0376
SLC30A5	0.459	15.2106
SLC38A1	0.35	19.288
SLC38A2	0.242	93.7024
SLC44A1	0.265	15.5509
SLC6A6	0.291	13.6892
SLC6A8	0.213	39.9046
SLC7A1	0.267	12.4056
SLC7A5	0.514	16.2939
SLC9A1	0.375	18.61
SLK	0.348	25.5837
SLTM	0.274	53.8554
SMAD3	0.4	22.3084
SMAD4	0.222	19.528
SMAD5	0.16	14.4218
SMAD7	0.507	20.014
SMARCA1	0.137	28.3012
SMARCA2	0.203	17.1112
SMARCA4	0.055	31.4438
SMARCA5	0.074	28.0947
SMARCB1	0.22	43.7107
SMARCC1	0.116	24.0646
SMARCC2	0.117	66.4875
SMARCD1	0.206	35.807
SMARCD3	0.466	39.5386
SMARCE1	0.191	24.4476
SMC1A	0.062	16.2753
SMC3	0.037	29.9458
SMCHD1	0.153	18.1584
SMG1	0.053	17.5955
SMG7	0.219	25.0069
SMS	0.305	51.2457
SMURF1	0.362	18.612
SMURF2	0.334	12.1655
SNAI2	0.494	13.626
SNAP23	0.375	19.145
SND1	0.301	56.1099
SNRK	0.132	16.1085
SNRNP200	0.082	73.6837
SNRNP40	0.398	13.9367
SNRNP70	0.188	255.755
SNRPA1	0.217	29.2549
SNRPD3	0.467	66.8248
SNRPE	0.392	40.446
SNW1	0.217	57.604
SNX1	0.344	35.5969
SNX2	0.302	42.7407
SNX27	0.192	19.0497
SNX9	0.369	37.5935
SON	0.118	53.8111
SORL1	0.436	11.7855
SOS1	0.14	15.9515
SOS2	0.256	15.7226
SOX13	0.339	13.4825
SOX9	0.168	14.4524
SP1	0.1	32.0243
SP3	0.146	20.9584
SPAG9	0.142	35.4344
SPARC	0.393	366.558
SPATS2L	0.434	16.477
SPECC1L	0.332	21.5404
SPIN1	0.274	44.8396
SPOCK1	0.392	22.9134
SPOP	0.144	27.5763
SPPL3	0.179	25.7234
SPRY2	0.273	31.36
SPTAN1	0.101	88.0759
SPTBN1	0.088	99.6621
SPTLC2	0.39	13.103
SRC	0.244	18.4398
SRCAP	0.096	29.8005
SREBF1	0.45	43.3329
SREBF2	0.382	56.3892
SRF	0.3	40.9904
SRP14	0.441	219.8
SRP54	0.219	36.0859
SRPK2	0.269	17.2669
SRRM2	0.118	269.161
SRRT	0.364	86.0011
SRSF1	0.242	133.982
SRSF11	0.233	95.4438
SRSF3	0.291	87.7266
SRSF4	0.378	100.058
SRSF5	0.457	252.443
SRSF6	0.369	91.1353
SRSF7	0.299	71.9612
SS18	0.383	35.9039
SS18L1	0.306	13.4023
SSBP4	0.445	45.81
SSR4	0.441	47.261
SSRP1	0.275	89.8774
SSU72	0.508	45.13
ST13	0.414	139.16
STAG1	0.119	11.577
STAG2	0.09	21.2411
STAM	0.372	16.2585
STARD7	0.485	76.8564
STAT1	0.187	33.2366
STAT2	0.319	60.0123
STAT3	0.095	83.3811
STAT5A	0.202	21.8875
STAT5B	0.22	56.2345
STAT6	0.296	131.734
STAU1	0.168	51.6505
STIM1	0.378	33.9903
STIP1	0.201	58.4838
STK11	0.245	27.4852
STK38L	0.348	13.6305
STK39	0.23	19.7295
STRAP	0.375	109.111
STT3A	0.488	28.3525
STX16	0.482	77.0597
STX5	0.402	42.3372
STXBP1	0.086	18.2297
SUB1	0.414	42.101
SUCO	0.303	12.0189
SUGP2	0.189	48.5876
SULF2	0.442	24.1728
SUMO1	0.463	62.6484
SUMO2	0.45	62.5791
SUPT16H	0.12	42.5534
SUPT5H	0.074	74.9436
SUPT6H	0.087	53.601
SUZ12	0.134	17.1045
SVIL	0.358	19.2387
SWAP70	0.471	19.049
SYDE1	0.393	12.8695
SYMPK	0.179	26.3807
SYNCRIP	0.209	33.3411
SYNE2	0.372	14.8129
SYNPO	0.297	37.7893
SYVN1	0.171	55.5076
TAB2	0.098	30.5087
TADA2B	0.486	14.6313
TAF1	0.043	14.4023
TAF10	0.432	64.9424
TAF12	0.317	15.4674
TAF15	0.398	95.6165
TAF6L	0.516	14.8486
TAF7	0.407	80.9297
TANC1	0.429	18.5556
TANK	0.404	15.0942
TAOK1	0.274	17.32
TAOK2	0.241	26.0105
TAOK3	0.241	15.2335
TARBP2	0.486	17.0908
TARDBP	0.275	72.1784
TBC1D15	0.426	15.5001
TBCD	0.493	18.3731
TBK1	0.42	22.4498
TBL1X	0.309	11.9299
TBL1XR1	0.106	23.388
TBX2	0.246	18.4707
TCEA1	0.391	26.8353
TCF12	0.372	14.9194
TCF25	0.402	57.2041
TCF3	0.498	18.5526
TCF7L2	0.273	13.1134
TCOF1	0.311	21.6805
TCP1	0.255	90.3273
TEAD1	0.123	17.4585
TECPR1	0.504	12.9213
TERF1	0.372	13.59
TERF2	0.269	12.4744
TFDP1	0.318	28.4533
TFE3	0.29	59.4201
TFG	0.511	39.4244
TGFBR1	0.383	13.4975
TGFBR2	0.519	71.9272
TGFBR3	0.499	19.8807
THAP11	0.468	29.8603
THAP4	0.5	39.6925
THBS1	0.235	51.0943
THBS2	0.347	12.3096
THOC1	0.23	19.5423
THOC2	0.081	18.2889
THRA	0.454	41.0029
THRAP3	0.19	66.6976
TIAL1	0.112	33.0453
TIPARP	0.113	16.3992
TIPRL	0.338	21.3031
TJP1	0.071	25.0239
TLE1	0.239	25.2747
TLE3	0.073	18.018
TLK1	0.165	15.3628
TLK2	0.114	12.8498
TLN1	0.128	101.321
TMED10	0.438	86.4301
TMED2	0.414	85.3697
TMEM11	0.434	14.1552
TMEM131	0.244	24.78
TMEM184B	0.514	44.4778
TMEM204	0.381	30.8707
TMEM259	0.241	156.47
TMEM63B	0.168	25.7301
TMEM87A	0.433	23.3833
TMOD1	0.483	22.2655
TNC	0.445	11.7689
TNFAIP3	0.196	18.1545
TNFRSF1A	0.236	89.5399
TNFRSF1B	0.476	20.9689
TNFSF12	0.408	49.1188
TNFSF13	0.438	28.9117
TNIP1	0.395	62.0913
TNKS1BP1	0.377	52.5916
TNPO1	0.056	18.1822
TNPO2	0.129	42.0498
TNPO3	0.515	24.3148
TNRC6A	0.159	23.9347
TNS1	0.363	62.0369
TNS3	0.192	21.6949
TOB1	0.31	54.6768
TOMM40	0.206	25.0434
TOP1	0.059	41.8356
TOP2B	0.247	54.543
TOPBP1	0.086	12.2447
TOPORS	0.242	12.2804
TOX4	0.334	35.9297
TP53	0.469	14.6837
TP53BP1	0.253	13.1698
TP53BP2	0.433	18.6253
TPM4	0.509	195.375
TPP2	0.263	17.2105
TPR	0.111	32.0212
TPT1	0.485	598.192
TRA2B	0.246	61.4044
TRAF4	0.353	13.5635
TRAK1	0.519	17.2289
TRAPPC8	0.138	14.778
TRIM27	0.244	27.2794
TRIM28	0.082	135.868
TRIM3	0.293	13.7544
TRIM33	0.086	13.903
TRIO	0.139	18.1884
TRIP12	0.06	34.3539
TRPC4AP	0.367	83.2643
TRRAP	0.06	12.6499
TSC1	0.118	19.2041
TSC2	0.074	39.3826
TSC22D1	0.328	85.5931
TSC22D4	0.296	68.2921
TSG101	0.481	36.3249
TSN	0.454	26.9183
TSPAN5	0.381	15.1454
TSPYL2	0.405	154.234
TUBA1A	0.317	165.464
TUBA1B	0.315	199.999
TUBB	0.292	201.886
TUBB2A	0.363	24.9169
TUBB4B	0.442	198.101
TUBG1	0.517	32.246
TWF2	0.302	59.959
TXLNA	0.24	46.0504
TXLNG	0.158	12.2815
TXNL1	0.395	12.2277
U2SURP	0.077	28.7262
UBA1	0.108	105.196
UBA2	0.241	40.7422
UBA3	0.405	43.8939
UBAP2L	0.103	43.5081
UBE2D2	0.286	53.9203
UBE2E2	0.29	18.039
UBE2F	0.377	24.2082
UBE2G1	0.453	21.4295
UBE2H	0.355	56.3593
UBE2I	0.287	38.9586
UBE2L3	0.499	59.7441
UBE2M	0.492	80.1524
UBE2N	0.431	34.9903
UBE2O	0.14	18.456
UBE2Z	0.358	52.9653
UBE3A	0.206	12.3514
UBE4B	0.157	20.9963
UBFD1	0.353	21.9305
UBN1	0.211	19.1575
UBQLN1	0.221	66.3923
UBQLN2	0.448	26.542
UBR2	0.213	18.812
UBR4	0.095	27.577
UBR5	0.073	26.8015
UBTF	0.06	38.0707
UBXN1	0.445	157.316
UBXN4	0.475	59.9111
UBXN7	0.116	11.3085
UCHL1	0.212	36.3251
UHRF2	0.245	15.4635
ULK1	0.288	50.9921
UNC93B1	0.51	17.254
UPF1	0.162	47.2865
UPF2	0.099	18.4264
UPF3B	0.292	14.9393
USF2	0.249	110.552
USO1	0.369	48.2758
USP1	0.257	18.3652
USP10	0.282	28.5453
USP11	0.167	65.4891
USP12	0.319	21.5811
USP19	0.203	34.5992
USP21	0.504	25.5203
USP22	0.415	61.1665
USP24	0.147	18.7779
USP34	0.091	17.5718
USP36	0.515	21.0385
USP47	0.13	27.8748
USP5	0.316	54.0395
USP7	0.061	49.6099
USP9X	0.051	23.1525
UTRN	0.43	14.1353
UXT	0.46	104.66
VAMP2	0.422	124.04
VASN	0.512	21.9187
VASP	0.345	53.04
VAV2	0.521	13.4861
VBP1	0.426	36.7627
VCL	0.396	47.5042
VCP	0.127	136.167
VDAC1	0.306	99.0348
VDAC2	0.477	95.1446
VDAC3	0.193	95.603
VEZF1	0.24	25.5878
VIM	0.423	276.647
VMP1	0.33	44.2464
VPS18	0.395	15.0404
VPS26A	0.484	35.2497
VPS26B	0.317	33.5795
VPS35	0.313	25.7505
VPS36	0.502	25.2664
VPS4A	0.347	55.8287
VPS4B	0.478	29.8372
VPS54	0.254	18.6578
WAC	0.084	50.4085
WASF1	0.215	13.7628
WASF2	0.311	70.5451
WASF3	0.467	20.9559
WASL	0.375	31.4663
WBP11	0.148	36.3073
WDFY3	0.071	11.4122
WDR1	0.22	82.8456
WDR26	0.085	41.6164
WDR33	0.213	15.8446
WDR37	0.412	12.4286
WDR43	0.163	15.1979
WDR48	0.215	15.7055
WDR5	0.124	31.6773
WDR82	0.396	59.6913
WNK1	0.126	40.1684
WTAP	0.13	38.2263
WWP1	0.248	21.0391
WWP2	0.379	18.3251
WWTR1	0.356	20.2703
XPO1	0.051	31.6105
XPOT	0.276	22.2864
XRCC5	0.147	109.864
XRCC6	0.218	176.255
YAP1	0.19	36.9145
YBX1	0.349	391.392
YEATS2	0.28	14.5813
YTHDC1	0.094	31.7123
YTHDC2	0.131	18.0219
YWHAB	0.241	159.189
YWHAE	0.235	285.376
YWHAG	0.289	100.403
YWHAH	0.504	108.106
YWHAQ	0.499	176.958
YWHAZ	0.357	147.044
YY1	0.198	27.3249
ZBTB1	0.262	19.772
ZBTB16	0.193	14.4761
ZBTB17	0.309	19.9771
ZBTB38	0.221	13.0884
ZBTB47	0.12	37.5429
ZC3H13	0.211	16.4625
ZC3H15	0.374	43.754
ZC3H7A	0.115	23.0103
ZC3H7B	0.323	47.1125
ZCCHC14	0.311	17.5626
ZDHHC17	0.181	17.7766
ZDHHC9	0.479	17.1062
ZEB1	0.317	17.1144
ZEB2	0.107	12.4793
ZER1	0.178	48.2291
ZFC3H1	0.157	22.6282
ZFP36L2	0.285	155.829
ZFP90	0.521	11.483
ZFR	0.128	48.4304
ZFYVE9	0.325	12.6802
ZHX1	0.384	13.7796
ZHX2	0.518	16.2679
ZMIZ1	0.252	29.4696
ZMYM2	0.332	18.4642
ZMYM4	0.175	14.6128
ZMYND11	0.12	44.4273
ZMYND19	0.34	14.9859
ZMYND8	0.131	17.2925
ZNF12	0.51	15.4697
ZNF146	0.349	38.293
ZNF207	0.493	28.348
ZNF219	0.124	25.1136
ZNF274	0.473	18.1337
ZNF444	0.454	22.3057
ZNF503	0.349	17.7617
ZNF512B	0.206	19.4363
ZNF609	0.154	12.0851
ZNF638	0.169	26.3716
ZRANB1	0.246	22.2696
ZSWIM8	0.133	45.1566
